# Supplementary material for: White matter myelination during early infancy is linked to spatial gradients and myelin content at birth
Source: Nat Commun. 2022 Feb 22;13:997. doi: 10.1038/s41467-022-28326-4 (PMC8863985; doi:10.1038/s41467-022-28326-4)
Supplement: Supplementary file 4 — Source Data [file 41467_2022_28326_MOESM4_ESM.xlsx]

## Sheet: Fig 1b
	Figure 1b
	DCs AFQ left hemisphere
	ATR	0.217794	0.151536	0.312294	0.283691	0.225406	0.45277	0.0846894	0.469112	0.168444
	CS	0.757153	0.659472	0.735518	0.650326	0.649822	0.701685	0.586621	0.551843	0.616992
	CC	0.70964	0.767365	0.678716	0.826402	0.457198	0.776702	0.692882	0.648089	0.561066
	FcMa	0.380422	0.0121939	0.223151	0.0605448	0.00968806	0.00438283	0	0.453647	0.579855
	IFOF	0.685624	0.757895	0.860319	0.651817	0.672955	0.834397	0.830874	0.549947	0.736743
	ILF	0.601583	0.575504	0.509195	0.45931	0.422903	0.651285	0.557141	0.438443	0.39956
	SLF	0.56903	0.404458	0.421197	0.555675	0.436607	0.690341	0.329012	0.579254	0.549721
	UCI	0.134133	0.605568	0.0949652	0.520512	0.809675	0.668451	0.133872	0.260736	0.238043
	AF	0.464065	0.335136	0.45119	0.610311	0.413017	0.370093	0.441136	0.393222	0.497663
	pAF	0.279678	0.262762	0.101171	0.259644	0.120576	0.151242	0.061198	0.0710431	0.485559
	DCs AFQ right hemisphere
	ATR	0.267495	0.406017	0.531793	0.270297	0.30709	0.250132	0.0933737	0.29046	0.463286
	CS	0.68359	0.631374	0.748283	0.670609	0.588973	0.650063	0.694013	0.763207	0.599094
	CC	0.507069	0.546504	0.544557	0.306487	0.464736	0.498408	0.350252	0.494175	0.674827
	FcMa	0.505801	0.331166	0.690904	0.803088	0.804467	0.764082	0.498885	0.683434	0.529359
	IFOF	0.579926	0.528738	0.759837	0.854719	0.73335	0.835521	0.547091	0.75877	0.745618
	ILF	0.477966	0.493222	0.494686	0.518892	0.491871	0.596441	0.496679	0.61004	0.41205
	SLF	0.523257	0.473486	0.51966	0.610603	0.509943	0.449459	0.490189	0.532798	0.622859
	UCI	0.20884	0.673618	0.352941	0.627129	0.727761	0.636609	0.291459	0.438458	0.539206
	AF	0.589141	0.366642	0.304252	0.52655	0.272067	0.288633	0.163648	0.308657	0.468186
	pAF	0.403962	0.284347	0.283899	0.47693	0.174412	0.246321	0.000191975	0.197448	0.509676
	DCs babyAFQ left hemisphere
	ATR	0.417278	0.317933	0.534012	0.598416	0.495475	0.680197	0.130047	0.594959	0.369166
	CS	0.811294	0.562513	0.767066	0.751293	0.711567	0.769243	0.631202	0.7013	0.787838
	CC	0.649037	0.763223	0.690987	0.791073	0.468446	0.773407	0.698646	0.640041	0.595268
	FcMa	0.794082	0.618514	0.412076	0.480341	0.519924	0.384114	0.427906	0.554758	0.698951
	IFOF	0.676986	0.742316	0.848603	0.743875	0.778207	0.809288	0.767722	0.565695	0.750999
	ILF	0.747929	0.749074	0.720368	0.707218	0.638855	0.670124	0.714887	0.676745	0.622524
	SLF	0.61604	0.485412	0.669961	0.708011	0.634871	0.794421	0.439311	0.727021	0.749818
	UCI	0.184935	0.565376	0.403188	0.7707	0.756368	0.757348	0.753916	0.744088	0.627827
	AF	0.618269	0.383694	0.578479	0.731089	0.62158	0.607752	0.54403	0.512844	0.785518
	pAF	0.676952	0.345948	0.605605	0.492993	0.258201	0.197054	0.299013	0.480113	0.737088
	DCs babyAFQ right hemisphere
	ATR	0.460766	0.575379	0.753272	0.46944	0.468945	0.359862	0.237432	0.439934	0.582971
	CS	0.748357	0.678659	0.772651	0.763417	0.570622	0.707441	0.709856	0.804786	0.721708
	CC	0.5814	0.557107	0.587231	0.428917	0.487923	0.506219	0.350885	0.628686	0.706153
	FcMa	0.818493	0.444361	0.73253	0.731905	0.842057	0.812334	0.508576	0.749557	0.490869
	IFOF	0.574993	0.815271	0.798226	0.742177	0.767652	0.806434	0.559974	0.834939	0.682347
	ILF	0.699903	0.661191	0.699076	0.675227	0.696425	0.721058	0.685484	0.730777	0.573796
	SLF	0.64618	0.645643	0.744579	0.737894	0.685392	0.681794	0.593626	0.660412	0.739093
	UCI	0.294203	0.705842	0.574579	0.700613	0.750439	0.784938	0.456522	0.772455	0.798134
	AF	0.608741	0.47431	0.477746	0.685145	0.501736	0.471286	0.170274	0.426432	0.733161
	pAF	0.619607	0.57126	0.551894	0.636503	0.298573	0.456084	0.0575453	0.298361	0.694631

## Sheet: Fig 2
	Figure 2
	Hem	Tract	R1	MD	Age
	lh	ATR	0.505243	0.00122901	23
	rh	ATR	0.48781	0.00123768	23
	lh	CS	0.537962	0.00115864	23
	rh	CS	0.539269	0.00114583	23
	lh	CC	0.437955	0.001326	23
	rh	CC	0.430866	0.00130736	23
	inter	FcMa	0.447876	0.00131504	23
	inter	FcMi	0.41198	0.00152277	23
	lh	IFOF	0.452464	0.00130363	23
	rh	IFOF	0.444802	0.00128795	23
	lh	ILF	0.444216	0.00133096	23
	rh	ILF	0.44941	0.00129234	23
	lh	SLF	0.452533	0.00129749	23
	rh	SLF	0.441032	0.00129701	23
	lh	UCI	0.455601	0.00124203	23
	rh	UCI	0.443367	0.00124605	23
	lh	AF	0.446495	0.00131036	23
	rh	AF	0.441385	0.00129739	23
	lh	MLF	0.445694	0.00133842	23
	rh	MLF	0.44957	0.00131157	23
	lh	VOF	0.445621	0.00131768	23
	rh	VOF	0.441316	0.00131531	23
	lh	pAF	0.435377	0.00138604	23
	rh	pAF	0.417584	0.00138017	23
	lh	ATR	0.467174	0.00127605	24
	rh	ATR	0.479872	0.00127879	24
	lh	CS	0.539888	0.00117863	24
	rh	CS	0.52778	0.00118373	24
	lh	CC	0.423399	0.00152788	24
	rh	CC	0.435272	0.00136755	24
	inter	FcMa	0.434344	0.00146527	24
	inter	FcMi	0.423583	0.0015891	24
	lh	IFOF	0.435503	0.00133356	24
	rh	IFOF	0.435379	0.00133008	24
	lh	ILF	0.422966	0.00136598	24
	rh	ILF	0.43657	0.00134829	24
	lh	SLF	0.446349	0.00140131	24
	rh	SLF	0.436399	0.00139204	24
	lh	UCI	0.438898	0.00124033	24
	rh	UCI	0.43362	0.00125618	24
	lh	AF	0.459864	0.00135835	24
	rh	AF	0.433207	0.0014224	24
	lh	MLF	0.427563	0.00140544	24
	rh	MLF	0.423872	0.00140978	24
	lh	VOF	0.423706	0.00137175	24
	rh	VOF	0.43267	0.00135667	24
	lh	pAF	0.415102	0.00145149	24
	rh	pAF	0.386442	0.00149847	24
	lh	ATR	0.491994	0.00123518	37
	rh	ATR	0.486741	0.00125803	37
	lh	CS	0.558585	0.00121536	37
	rh	CS	0.568182	0.00117813	37
	lh	CC	0.437212	0.00134777	37
	rh	CC	0.444237	0.00136101	37
	inter	FcMa	0.434554	0.00136744	37
	inter	FcMi	0.417453	0.00150406	37
	lh	IFOF	0.454609	0.00131684	37
	rh	IFOF	0.461729	0.0013249	37
	lh	ILF	0.457614	0.00134058	37
	rh	ILF	0.458614	0.00139051	37
	lh	SLF	0.466283	0.0013127	37
	rh	SLF	0.459612	0.00131233	37
	lh	UCI	0.451129	0.00127027	37
	rh	UCI	0.458291	0.00126498	37
	lh	AF	0.469962	0.00132699	37
	rh	AF	0.463582	0.0013381	37
	lh	MLF	0.454374	0.00136379	37
	rh	MLF	0.461753	0.00137543	37
	lh	VOF	0.443716	0.00136475	37
	rh	VOF	0.44913	0.00135957	37
	lh	pAF	0.427581	0.0014088	37
	rh	pAF	0.452618	0.0014301	37
	lh	ATR	0.486011	0.00128848	24
	rh	ATR	0.48114	0.00130422	24
	lh	CS	0.530579	0.00120947	24
	rh	CS	0.541583	0.00117681	24
	lh	CC	0.435753	0.00139934	24
	rh	CC	0.432923	0.00138947	24
	inter	FcMa	0.445773	0.00139643	24
	inter	FcMi	0.421336	0.00151707	24
	lh	IFOF	0.467911	0.00133276	24
	rh	IFOF	0.438469	0.00134668	24
	lh	ILF	0.449044	0.00139892	24
	rh	ILF	0.425338	0.0014036	24
	lh	SLF	0.44054	0.00140458	24
	rh	SLF	0.439799	0.00138604	24
	lh	UCI	0.466767	0.00128539	24
	rh	UCI	0.442388	0.00129836	24
	lh	AF	0.442525	0.00138479	24
	rh	AF	0.438544	0.00137036	24
	lh	MLF	0.442514	0.00139795	24
	rh	MLF	0.419056	0.00142436	24
	lh	VOF	0.437709	0.00136618	24
	rh	VOF	0.434094	0.00133817	24
	lh	pAF	0.405459	0.00148134	24
	rh	pAF	0.411651	0.00145458	24
	lh	ATR	0.492371	0.00141773	8
	rh	ATR	0.492023	0.00140324	8
	lh	CS	0.553894	0.00129277	8
	rh	CS	0.555787	0.00129208	8
	lh	CC	0.442477	0.00139647	8
	rh	CC	0.458383	0.00137142	8
	inter	FcMa	0.445292	0.00142091	8
	inter	FcMi	0.40545	0.00161239	8
	lh	IFOF	0.440064	0.00144152	8
	rh	IFOF	0.444564	0.00142976	8
	lh	ILF	0.448318	0.0014388	8
	rh	ILF	0.450008	0.00143497	8
	lh	SLF	0.457296	0.00139542	8
	rh	SLF	0.453173	0.00141368	8
	lh	UCI	0.441911	0.00138589	8
	rh	UCI	0.456609	0.00135506	8
	lh	AF	0.455752	0.00144028	8
	rh	AF	0.450149	0.00145617	8
	lh	MLF	0.446894	0.00145431	8
	rh	MLF	0.447202	0.00145574	8
	lh	VOF	0.441007	0.00138373	8
	rh	VOF	0.444741	0.00140729	8
	lh	pAF	0.420935	0.00149602	8
	rh	pAF	0.419856	0.00150168	8
	lh	ATR	0.490903	0.00126581	31
	rh	ATR	0.49365	0.00127695	31
	lh	CS	0.572828	0.00118226	31
	rh	CS	0.566867	0.00117616	31
	lh	CC	0.462521	0.00137758	31
	rh	CC	0.443564	0.001372	31
	inter	FcMa	0.4513	0.00143602	31
	inter	FcMi	0.435942	0.00151002	31
	lh	IFOF	0.469589	0.00130979	31
	rh	IFOF	0.46195	0.00131646	31
	lh	ILF	0.477609	0.00132056	31
	rh	ILF	0.462468	0.001328	31
	lh	SLF	0.493475	0.00132746	31
	rh	SLF	0.463383	0.00134363	31
	lh	UCI	0.466072	0.00127519	31
	rh	UCI	0.456418	0.00128781	31
	lh	AF	0.49014	0.00131751	31
	rh	AF	0.460853	0.00133283	31
	lh	MLF	0.477422	0.00133315	31
	rh	MLF	0.459475	0.00132103	31
	lh	VOF	0.468303	0.00128347	31
	rh	VOF	0.453497	0.0013365	31
	lh	pAF	0.459821	0.00135147	31
	rh	pAF	0.426808	0.00135541	31
	lh	ATR	0.517651	0.00123353	18
	rh	ATR	0.51262	0.0012416	18
	lh	CS	0.594567	0.00115252	18
	rh	CS	0.574561	0.00116806	18
	lh	CC	0.461857	0.00131522	18
	rh	CC	0.461554	0.00130065	18
	lh	CH	nan	nan	18
	rh	CH	nan	nan	18
	inter	FcMa	0.464354	0.00128138	18
	inter	FcMi	0.444177	0.0014304	18
	lh	IFOF	0.466711	0.00126857	18
	rh	IFOF	0.47417	0.00127483	18
	lh	ILF	0.462464	0.00129383	18
	rh	ILF	0.463354	0.00130202	18
	lh	SLF	0.493981	0.00125348	18
	rh	SLF	0.491242	0.00126645	18
	lh	UCI	0.470165	0.00125394	18
	rh	UCI	0.461508	0.00126333	18
	lh	AF	0.488845	0.00125895	18
	rh	AF	0.482929	0.00128354	18
	lh	MLF	0.461847	0.00131055	18
	rh	MLF	0.468633	0.00130415	18
	lh	VOF	0.466059	0.00123802	18
	rh	VOF	0.471811	0.00125549	18
	lh	pAF	0.439371	0.0013107	18
	rh	pAF	0.451487	0.00133908	18
			nan	nan	18
			nan	nan	18
			nan	nan	18
			nan	nan	18
	lh	ATR	0.46597	0.00133877	22
	rh	ATR	0.472777	0.00131946	22
	lh	CS	0.511235	0.00124582	22
	rh	CS	0.509146	0.00123916	22
	lh	CC	0.417162	0.00141271	22
	rh	CC	0.42598	0.00138386	22
	lh	CH	nan	nan	22
	rh	CH	nan	nan	22
	inter	FcMa	0.4149	0.00146905	22
	inter	FcMi	0.403162	0.00150035	22
	lh	IFOF	0.425649	0.00140653	22
	rh	IFOF	0.431895	0.00137363	22
	lh	ILF	0.422772	0.00142079	22
	rh	ILF	0.422936	0.00137305	22
	lh	SLF	0.427958	0.00140113	22
	rh	SLF	0.429501	0.00139869	22
	lh	UCI	0.43344	0.00135065	22
	rh	UCI	0.437979	0.00133463	22
	lh	AF	0.431404	0.00138203	22
	rh	AF	0.423159	0.00139817	22
	lh	MLF	0.421206	0.001405	22
	rh	MLF	0.423867	0.0013881	22
	lh	VOF	0.413005	0.00138831	22
	rh	VOF	0.417205	0.00143242	22
	lh	pAF	0.403424	0.00143988	22
	rh	pAF	0.411544	0.00141148	22
	lh	ATR	0.509442	0.00131725	30
	rh	ATR	0.50055	0.0013217	30
	lh	CS	0.560677	0.00124212	30
	rh	CS	0.557185	0.00120441	30
	lh	CC	0.452126	0.00138513	30
	rh	CC	0.454684	0.00136538	30
	inter	FcMa	0.470549	0.00134568	30
	inter	FcMi	0.445727	0.00142158	30
	lh	IFOF	0.461186	0.00137473	30
	rh	IFOF	0.46912	0.00133263	30
	lh	ILF	0.450449	0.0013872	30
	rh	ILF	0.463623	0.00132403	30
	lh	SLF	0.463259	0.00136857	30
	rh	SLF	0.450222	0.00136446	30
	lh	UCI	0.456904	0.0013375	30
	rh	UCI	0.464711	0.00130886	30
	lh	AF	0.451602	0.00138755	30
	rh	AF	0.457667	0.00136089	30
	lh	MLF	0.450564	0.00137513	30
	rh	MLF	0.455043	0.00135899	30
	lh	VOF	0.4433	0.0013605	30
	rh	VOF	0.462048	0.00132847	30
	lh	pAF	0.432918	0.00141716	30
	rh	pAF	0.438436	0.00139648	30
	lh	ATR	0.533599	0.00118079	85
	rh	ATR	0.519121	0.00121266	85
	lh	CS	0.612803	0.00113363	85
	rh	CS	0.618936	0.00118408	85
	lh	CC	0.480366	0.00125901	85
	rh	CC	0.47868	0.00124443	85
	inter	FcMa	0.502388	0.00124845	85
	inter	FcMi	0.455776	0.00132747	85
	lh	IFOF	0.510475	0.00122636	85
	rh	IFOF	0.49627	0.00122323	85
	lh	ILF	0.505344	0.00128356	85
	rh	ILF	0.499343	0.00126169	85
	lh	SLF	0.509834	0.00122861	85
	rh	SLF	0.503256	0.00123633	85
	lh	UCI	0.494246	0.00118808	85
	rh	UCI	0.480679	0.00120715	85
	lh	AF	0.495831	0.00122361	85
	rh	AF	0.503275	0.00124563	85
	lh	MLF	0.500617	0.00125072	85
	rh	MLF	0.490318	0.00125311	85
	lh	VOF	0.511375	0.00119719	85
	rh	VOF	0.511766	0.00118925	85
	lh	pAF	0.463017	0.00124319	85
	rh	pAF	0.468113	0.00125867	85
	lh	ATR	0.565938	0.00112885	101
	rh	ATR	0.54985	0.00115223	101
	lh	CS	0.647054	0.00108361	101
	rh	CS	0.653003	0.00111334	101
	lh	CC	0.507069	0.00118631	101
	rh	CC	0.504777	0.00117045	101
	inter	FcMa	0.565663	0.00126477	101
	inter	FcMi	0.449349	0.00133349	101
	lh	IFOF	0.525202	0.0011765	101
	rh	IFOF	0.534309	0.00114233	101
	lh	ILF	0.536524	0.00121031	101
	rh	ILF	0.534449	0.00120424	101
	lh	SLF	0.549509	0.00117005	101
	rh	SLF	0.545949	0.00116844	101
	lh	UCI	0.499389	0.00112228	101
	rh	UCI	0.499762	0.00112637	101
	lh	AF	0.549164	0.00120369	101
	rh	AF	0.541085	0.0011838	101
	lh	MLF	0.540912	0.00120749	101
	rh	MLF	0.530234	0.00122212	101
	lh	VOF	0.536108	0.00115856	101
	rh	VOF	0.545222	0.00114579	101
	lh	pAF	0.504627	0.00123167	101
	rh	pAF	0.51162	0.00123697	101
	lh	ATR	0.558218	0.00113594	91
	rh	ATR	0.562469	0.00113422	91
	lh	CS	0.645588	0.0011253	91
	rh	CS	0.633022	0.00107187	91
	lh	CC	0.488823	0.00121167	91
	rh	CC	0.497519	0.0011609	91
	inter	FcMa	0.510589	0.00126666	91
	inter	FcMi	0.465384	0.00133913	91
	lh	IFOF	0.512354	0.00120847	91
	rh	IFOF	0.521305	0.00119773	91
	lh	ILF	0.512289	0.00123872	91
	rh	ILF	0.518481	0.00125238	91
	lh	SLF	0.551242	0.00117801	91
	rh	SLF	0.550136	0.00114993	91
	lh	UCI	0.487005	0.00116049	91
	rh	UCI	0.498181	0.00114604	91
	lh	AF	0.537886	0.001204	91
	rh	AF	0.532154	0.00118334	91
	lh	MLF	0.518565	0.00122788	91
	rh	MLF	0.514094	0.00126594	91
	lh	VOF	0.520223	0.00121076	91
	rh	VOF	0.51521	0.00118454	91
	lh	pAF	0.490748	0.00123224	91
	rh	pAF	0.48445	0.00125983	91
	lh	ATR	0.518851	0.00120904	95
	rh	ATR	0.528835	0.00121689	95
	lh	CS	0.631081	0.0011633	95
	rh	CS	0.636084	0.00115976	95
	lh	CC	0.485226	0.0013088	95
	rh	CC	0.490586	0.00126667	95
	inter	FcMa	0.509687	0.00135427	95
	inter	FcMi	0.458539	0.00138638	95
	lh	IFOF	0.504756	0.00125223	95
	rh	IFOF	0.514689	0.00123865	95
	lh	ILF	0.522562	0.0012752	95
	rh	ILF	0.518505	0.0012808	95
	lh	SLF	0.550938	0.001226	95
	rh	SLF	0.542034	0.00123419	95
	lh	UCI	0.481603	0.00123628	95
	rh	UCI	0.474846	0.00124284	95
	lh	AF	0.539183	0.0012448	95
	rh	AF	0.530797	0.00125462	95
	lh	MLF	0.51496	0.00126036	95
	rh	MLF	0.507694	0.00127535	95
	lh	VOF	0.506977	0.00126658	95
	rh	VOF	0.522346	0.00125587	95
	lh	pAF	0.481207	0.0012863	95
	rh	pAF	0.489171	0.00127465	95
	lh	ATR	0.569499	0.00115677	83
	rh	ATR	0.545005	0.00116476	83
	lh	CS	0.63203	0.00109918	83
	rh	CS	0.632846	0.00110022	83
	lh	CC	0.485881	0.0012289	83
	rh	CC	0.484717	0.00125375	83
	inter	FcMa	0.506994	0.00120322	83
	inter	FcMi	0.46199	0.00149989	83
	lh	IFOF	0.525641	0.00118073	83
	rh	IFOF	0.518807	0.0012087	83
	lh	ILF	0.503293	0.00120699	83
	rh	ILF	0.513705	0.00123246	83
	lh	SLF	0.535647	0.00118143	83
	rh	SLF	0.51566	0.00119561	83
	lh	UCI	0.507516	0.0011542	83
	rh	UCI	0.488358	0.00117485	83
	lh	AF	0.527946	0.00117512	83
	rh	AF	0.513973	0.00120996	83
	lh	MLF	0.515167	0.00119721	83
	rh	MLF	0.523191	0.00122264	83
	lh	VOF	0.52025	0.00111052	83
	rh	VOF	0.51098	0.0011861	83
	lh	pAF	0.48615	0.00111582	83
	rh	pAF	0.49237	0.00122187	83
	lh	ATR	0.51419	0.00119367	78
	rh	ATR	0.491244	0.00119832	78
	lh	CS	0.589584	0.00110885	78
	rh	CS	0.589153	0.00110045	78
	lh	CC	0.478209	0.00126854	78
	rh	CC	0.474217	0.00130529	78
	inter	FcMa	0.463532	0.00134952	78
	inter	FcMi	0.455199	0.0014901	78
	lh	IFOF	0.489083	0.00123161	78
	rh	IFOF	0.494778	0.00120167	78
	lh	ILF	0.490959	0.00126857	78
	rh	ILF	0.493602	0.00122978	78
	lh	SLF	0.500152	0.00122423	78
	rh	SLF	0.496937	0.00120285	78
	lh	UCI	0.471285	0.00119681	78
	rh	UCI	0.469754	0.00120076	78
	lh	AF	0.494234	0.00123328	78
	rh	AF	0.492086	0.00121445	78
	lh	MLF	0.483676	0.00123292	78
	rh	MLF	0.484084	0.00123361	78
	lh	VOF	0.5	0.00118828	78
	rh	VOF	0.50293	0.00116453	78
	lh	pAF	0.44246	0.00126547	78
	rh	pAF	0.467753	0.00123187	78
	lh	ATR	0.553271	0.00119652	104
	rh	ATR	0.557024	0.00118416	104
	lh	CS	0.650697	0.00112191	104
	rh	CS	0.649022	0.00106448	104
	lh	CC	0.500728	0.00128217	104
	rh	CC	0.506036	0.00119479	104
	inter	FcMa	0.527213	0.0013104	104
	inter	FcMi	0.465741	0.00130801	104
	lh	IFOF	0.524599	0.00120763	104
	rh	IFOF	0.528645	0.00119714	104
	lh	ILF	0.5287	0.00123628	104
	rh	ILF	0.535892	0.00121202	104
	lh	SLF	0.546864	0.00121127	104
	rh	SLF	0.548363	0.00120125	104
	lh	UCI	0.503386	0.00118896	104
	rh	UCI	0.485986	0.00117423	104
	lh	AF	0.539003	0.00122579	104
	rh	AF	0.542728	0.00121932	104
	lh	MLF	0.534475	0.00121764	104
	rh	MLF	0.541423	0.0012148	104
	lh	VOF	0.537621	0.00116337	104
	rh	VOF	0.562446	0.00113939	104
	lh	pAF	0.504395	0.00122654	104
	rh	pAF	0.512921	0.00120796	104
	lh	ATR	0.545639	0.00115888	79
	rh	ATR	0.551287	0.00117439	79
	lh	CS	0.606376	0.00113496	79
	rh	CS	0.613159	0.00105546	79
	lh	CC	0.482947	0.00130516	79
	rh	CC	0.483155	0.00120514	79
	inter	FcMa	0.535655	0.00141274	79
	inter	FcMi	0.451202	0.00126648	79
	lh	IFOF	0.541051	0.00119945	79
	rh	IFOF	0.518892	0.00117292	79
	lh	ILF	0.526123	0.00123486	79
	rh	ILF	0.511412	0.00120096	79
	lh	SLF	0.523007	0.00121488	79
	rh	SLF	0.518034	0.001201	79
	lh	UCI	0.504005	0.00118897	79
	rh	UCI	0.493389	0.00115107	79
	lh	AF	0.516247	0.0012183	79
	rh	AF	0.520104	0.00119405	79
	lh	MLF	0.513947	0.00124086	79
	rh	MLF	0.507094	0.00119996	79
	lh	VOF	0.518548	0.00120947	79
	rh	VOF	0.518772	0.00119585	79
	lh	pAF	0.478791	0.00122984	79
	rh	pAF	0.487558	0.00120758	79
	lh	ATR	0.526368	0.00119255	104
	rh	ATR	0.526727	0.00115745	104
	lh	CS	0.624962	0.00116555	104
	rh	CS	0.646406	0.00106849	104
	lh	CC	0.494877	0.00128252	104
	rh	CC	0.49438	0.0012352	104
	inter	FcMa	0.501571	0.00125876	104
	inter	FcMi	0.470503	0.00137473	104
	lh	IFOF	0.522383	0.0012135	104
	rh	IFOF	0.511466	0.00122035	104
	lh	ILF	0.524858	0.00126428	104
	rh	ILF	0.513926	0.00125178	104
	lh	SLF	0.543804	0.00124284	104
	rh	SLF	0.528835	0.00120908	104
	lh	UCI	0.497602	0.00120046	104
	rh	UCI	0.495231	0.00114381	104
	lh	AF	0.541076	0.00124253	104
	rh	AF	0.531046	0.00121306	104
	lh	MLF	0.521461	0.00131178	104
	rh	MLF	0.508565	0.00125201	104
	lh	VOF	0.536069	0.00119279	104
	rh	VOF	0.535528	0.00118594	104
	lh	pAF	0.512907	0.00126487	104
	rh	pAF	0.501771	0.00123709	104
	lh	ATR	0.563727	0.00120508	106
	rh	ATR	0.588084	0.00121001	106
	lh	CS	0.626131	0.00113012	106
	rh	CS	0.660384	0.00115662	106
	lh	CC	0.526477	0.00126738	106
	rh	CC	0.527854	0.00129971	106
	inter	FcMa	0.560142	0.00160321	106
	inter	FcMi	0.486539	0.00136671	106
	lh	IFOF	0.53075	0.00123553	106
	rh	IFOF	0.547982	0.00124492	106
	lh	ILF	0.533453	0.00127978	106
	rh	ILF	0.542841	0.00128023	106
	lh	SLF	0.562656	0.00124565	106
	rh	SLF	0.55559	0.00127122	106
	lh	UCI	0.516183	0.00120999	106
	rh	UCI	0.527268	0.00122462	106
	lh	AF	0.556482	0.0012407	106
	rh	AF	0.548616	0.0012755	106
	lh	MLF	0.537496	0.00125836	106
	rh	MLF	0.540941	0.00126047	106
	lh	VOF	0.538088	0.00124291	106
	rh	VOF	0.544464	0.00124555	106
	lh	pAF	0.528423	0.00124885	106
	rh	pAF	0.532256	0.00126348	106
	lh	ATR	0.592091	0.0011254	185
	rh	ATR	0.5826	0.00112283	185
	lh	CS	0.695746	0.00108215	185
	rh	CS	0.706135	0.00108174	185
	lh	CC	0.586165	0.00114243	185
	rh	CC	0.583151	0.00112825	185
	inter	FcMa	0.6328	0.00111969	185
	inter	FcMi	0.54607	0.00120211	185
	lh	IFOF	0.561889	0.00116223	185
	rh	IFOF	0.582127	0.00113759	185
	lh	ILF	0.566121	0.00121552	185
	rh	ILF	0.577114	0.00117988	185
	lh	SLF	0.612847	0.00115485	185
	rh	SLF	0.618528	0.00114928	185
	lh	UCI	0.521521	0.00115582	185
	rh	UCI	0.532767	0.00113283	185
	lh	AF	0.604325	0.00115729	185
	rh	AF	0.621789	0.0011579	185
	lh	MLF	0.557468	0.00120994	185
	rh	MLF	0.596845	0.00115367	185
	lh	VOF	0.605347	0.00111386	185
	rh	VOF	0.6088	0.00109314	185
	lh	pAF	0.575967	0.00123758	185
	rh	pAF	0.608179	0.00116113	185
	lh	ATR	0.606674	0.00109453	189
	rh	ATR	0.600328	0.00111297	189
	lh	CS	0.706325	0.00106574	189
	rh	CS	0.70079	0.00104319	189
	lh	CC	0.607591	0.00112846	189
	rh	CC	0.602646	0.00111783	189
	inter	FcMa	0.655474	0.00111371	189
	inter	FcMi	0.575958	0.00119315	189
	lh	IFOF	0.596883	0.00112692	189
	rh	IFOF	0.599034	0.00110811	189
	lh	ILF	0.612631	0.00116529	189
	rh	ILF	0.601993	0.00112624	189
	lh	SLF	0.639643	0.00111826	189
	rh	SLF	0.633902	0.00110569	189
	lh	UCI	0.534069	0.00109308	189
	rh	UCI	0.534195	0.00109677	189
	lh	AF	0.63439	0.0011378	189
	rh	AF	0.634329	0.00112467	189
	lh	MLF	0.601859	0.00115736	189
	rh	MLF	0.601447	0.00112682	189
	lh	VOF	0.613297	0.00108768	189
	rh	VOF	0.626995	0.00107311	189
	lh	pAF	0.588705	0.00116305	189
	rh	pAF	0.595144	0.00114317	189
	lh	ATR	0.654107	0.00109221	189
	rh	ATR	0.658304	0.00109636	189
	lh	CS	0.729402	0.00105702	189
	rh	CS	0.714784	0.00112973	189
	lh	CC	0.615768	0.00112419	189
	rh	CC	0.608584	0.00113297	189
	inter	FcMa	0.646338	0.00124249	189
	inter	FcMi	0.599604	0.0012064	189
	lh	IFOF	0.615639	0.00112383	189
	rh	IFOF	0.627492	0.00112268	189
	lh	ILF	0.623833	0.00116361	189
	rh	ILF	0.63252	0.00115887	189
	lh	SLF	0.663929	0.00113184	189
	rh	SLF	0.663334	0.0011234	189
	lh	UCI	0.557453	0.0010827	189
	rh	UCI	0.563497	0.00109654	189
	lh	AF	0.659303	0.00114883	189
	rh	AF	0.662286	0.00114636	189
	lh	MLF	0.612167	0.00118207	189
	rh	MLF	0.621008	0.00117402	189
	lh	VOF	0.619233	0.00111178	189
	rh	VOF	0.62646	0.00108033	189
	lh	pAF	0.599575	0.00116915	189
	rh	pAF	0.601938	0.00115747	189
	lh	ATR	0.619517	0.00113734	179
	rh	ATR	0.621267	0.00111592	179
	lh	CS	0.728038	0.00107538	179
	rh	CS	0.738606	0.00107717	179
	lh	CC	0.596961	0.0011754	179
	rh	CC	0.594938	0.00115171	179
	inter	FcMa	0.687804	0.00122462	179
	inter	FcMi	0.557669	0.00126866	179
	lh	IFOF	0.612682	0.00114404	179
	rh	IFOF	0.591064	0.00114364	179
	lh	ILF	0.628256	0.00115957	179
	rh	ILF	0.60259	0.00117082	179
	lh	SLF	0.655999	0.00111005	179
	rh	SLF	0.650533	0.00110707	179
	lh	UCI	0.549859	0.00115021	179
	rh	UCI	0.540322	0.0011135	179
	lh	AF	0.648613	0.00112679	179
	rh	AF	0.63946	0.0011344	179
	lh	MLF	0.60747	0.00113693	179
	rh	MLF	0.592268	0.00116863	179
	lh	VOF	0.637438	0.00107904	179
	rh	VOF	0.628936	0.00109982	179
	lh	pAF	0.592755	0.00113156	179
	rh	pAF	0.596097	0.00116373	179
	lh	ATR	0.620867	0.00108871	181
	rh	ATR	0.606364	0.00109986	181
	lh	CS	0.728724	0.00102879	181
	rh	CS	0.727969	0.00104197	181
	lh	CC	0.591446	0.00113442	181
	rh	CC	0.590146	0.00116321	181
	inter	FcMa	0.65431	0.00116833	181
	inter	FcMi	0.563876	0.00119645	181
	lh	IFOF	0.606214	0.00113422	181
	rh	IFOF	0.5992	0.00113157	181
	lh	ILF	0.6201	0.00120095	181
	rh	ILF	0.601403	0.00117072	181
	lh	SLF	0.642514	0.0011314	181
	rh	SLF	0.637412	0.00111325	181
	lh	UCI	0.548278	0.00109716	181
	rh	UCI	0.538817	0.00107577	181
	lh	AF	0.635436	0.00114259	181
	rh	AF	0.641185	0.00112052	181
	lh	MLF	0.610045	0.0011907	181
	rh	MLF	0.599896	0.00116647	181
	lh	VOF	0.63725	0.00110679	181
	rh	VOF	0.635742	0.00108835	181
	lh	pAF	0.597805	0.00110919	181
	rh	pAF	0.614973	0.00110411	181
	lh	ATR	0.587894	0.00114152	167
	rh	ATR	0.575727	0.00109985	167
	lh	CS	0.678743	0.00115655	167
	rh	CS	0.68864	0.00104549	167
	lh	CC	0.545227	0.00116105	167
	rh	CC	0.560105	0.0011408	167
	inter	FcMa	0.617798	0.00128796	167
	inter	FcMi	0.519922	0.00119295	167
	lh	IFOF	0.589396	0.00112572	167
	rh	IFOF	0.564362	0.00113435	167
	lh	ILF	0.602684	0.00116712	167
	rh	ILF	0.569804	0.00116042	167
	lh	SLF	0.601918	0.00116036	167
	rh	SLF	0.590447	0.00111448	167
	lh	UCI	0.532066	0.00114293	167
	rh	UCI	0.523375	0.00112729	167
	lh	AF	0.605559	0.00116327	167
	rh	AF	0.581596	0.00112931	167
	lh	MLF	0.587413	0.00115178	167
	rh	MLF	0.569025	0.0011438	167
	lh	VOF	0.619251	0.0010723	167
	rh	VOF	0.596966	0.00107391	167
	lh	pAF	0.558325	0.00114995	167
	rh	pAF	0.545368	0.00112713	167
	lh	ATR	0.637357	0.0011377	181
	rh	ATR	0.621106	0.00113231	181
	lh	CS	0.740903	0.00106956	181
	rh	CS	0.726232	0.00105087	181
	lh	CC	0.587196	0.00116545	181
	rh	CC	0.589035	0.00115501	181
	inter	FcMa	0.654134	0.00118897	181
	inter	FcMi	0.563639	0.00124841	181
	lh	IFOF	0.590241	0.00112511	181
	rh	IFOF	0.607282	0.00113082	181
	lh	ILF	0.596827	0.0011318	181
	rh	ILF	0.621375	0.00113654	181
	lh	SLF	0.647336	0.00113222	181
	rh	SLF	0.639781	0.00113612	181
	lh	UCI	0.540976	0.00112793	181
	rh	UCI	0.540889	0.00111825	181
	lh	AF	0.643351	0.00113593	181
	rh	AF	0.639422	0.00115155	181
	lh	MLF	0.602509	0.0011333	181
	rh	MLF	0.615158	0.00114209	181
	lh	VOF	0.632084	0.00100505	181
	rh	VOF	0.64786	0.0010284	181
	lh	pAF	0.592988	0.00111312	181
	rh	pAF	0.609247	0.00112487	181
	lh	ATR	0.646187	0.00112346	174
	rh	ATR	0.632572	0.00110727	174
	lh	CS	0.763207	0.00105621	174
	rh	CS	0.755094	0.00105937	174
	lh	CC	0.631096	0.00117624	174
	rh	CC	0.642332	0.0011574	174
	inter	FcMa	0.706101	0.00122476	174
	inter	FcMi	0.578089	0.00128404	174
	lh	IFOF	0.630297	0.00114347	174
	rh	IFOF	0.621055	0.00112269	174
	lh	ILF	0.649642	0.00116543	174
	rh	ILF	0.640227	0.00113284	174
	lh	SLF	0.679082	0.00113865	174
	rh	SLF	0.664378	0.00111982	174
	lh	UCI	0.5727	0.00113045	174
	rh	UCI	0.546547	0.00110357	174
	lh	AF	0.674513	0.0011578	174
	rh	AF	0.659936	0.0011511	174
	lh	MLF	0.63795	0.00118331	174
	rh	MLF	0.626606	0.0011495	174
	lh	VOF	0.643882	0.00103912	174
	rh	VOF	0.667804	0.00106351	174
	lh	pAF	0.621243	0.00114392	174
	rh	pAF	0.625225	0.0011325	174
	lh	ATR	0.67863	0.00108711	195
	rh	ATR	0.650309	0.00109716	195
	lh	CS	0.73929	0.00107283	195
	rh	CS	0.763977	0.00104015	195
	lh	CC	0.626691	0.00114825	195
	rh	CC	0.610884	0.00112309	195
	inter	FcMa	0.693911	0.00107858	195
	inter	FcMi	0.610205	0.00123934	195
	lh	IFOF	0.65687	0.00110732	195
	rh	IFOF	0.630493	0.00111146	195
	lh	ILF	0.660849	0.00113563	195
	rh	ILF	0.631519	0.0011351	195
	lh	SLF	0.6768	0.00112625	195
	rh	SLF	0.668503	0.00111982	195
	lh	UCI	0.591547	0.00111049	195
	rh	UCI	0.572784	0.00110064	195
	lh	AF	0.67789	0.00113171	195
	rh	AF	0.667494	0.00113116	195
	lh	MLF	0.639882	0.00114556	195
	rh	MLF	0.628783	0.00114458	195
	lh	VOF	0.679179	0.00104688	195
	rh	VOF	0.677067	0.00106168	195
	lh	pAF	0.633059	0.00112224	195
	rh	pAF	0.625892	0.00112429	195
	lh	ATR	0.642503	0.0010735	177
	rh	ATR	0.640725	0.00108168	177
	lh	CS	0.745561	0.00106377	177
	rh	CS	0.746093	0.0010352	177
	lh	CC	0.624391	0.0011015	177
	rh	CC	0.621708	0.00108914	177
	inter	FcMa	0.706542	0.00107999	177
	inter	FcMi	0.592279	0.00118759	177
	lh	IFOF	0.635914	0.00109549	177
	rh	IFOF	0.63112	0.00108156	177
	lh	ILF	0.649319	0.00113796	177
	rh	ILF	0.647139	0.0010959	177
	lh	SLF	0.677936	0.00108065	177
	rh	SLF	0.666573	0.00108792	177
	lh	UCI	0.559736	0.00106818	177
	rh	UCI	0.555416	0.00106637	177
	lh	AF	0.673857	0.00109838	177
	rh	AF	0.662363	0.00109811	177
	lh	MLF	0.641981	0.00114286	177
	rh	MLF	0.625769	0.00111596	177
	lh	VOF	0.661399	0.00103434	177
	rh	VOF	0.671975	0.00103647	177
	lh	pAF	0.618928	0.00113294	177
	rh	pAF	0.620835	0.00111252	177

## Sheet: Fig 3
	Figure 3
	newborns					3 months old					6 months old
	bundle	node	subject	R1		bundle	node	subject	R1		bundle	node	subject	R1
	0	1	1	0.000543271		0	1	1	0.000558979		0	1	1	0.000647082
	0	2	1	0.000550524		0	2	1	0.000568757		0	2	1	0.000654772
	0	3	1	0.000554629		0	3	1	0.000578998		0	3	1	0.000655243
	0	4	1	0.000556248		0	4	1	0.000586626		0	4	1	0.000655586
	0	5	1	0.000560611		0	5	1	0.000593551		0	5	1	0.000659124
	0	6	1	0.000566943		0	6	1	0.000598476		0	6	1	0.000657158
	0	7	1	0.000574346		0	7	1	0.000600232		0	7	1	0.000657323
	0	8	1	0.000579365		0	8	1	0.000599991		0	8	1	0.000657226
	0	9	1	0.000581863		0	9	1	0.000596881		0	9	1	0.000656902
	0	10	1	0.00058388		0	10	1	0.000593967		0	10	1	0.000656436
	0	11	1	0.000584637		0	11	1	0.000590006		0	11	1	0.000657457
	0	12	1	0.000582419		0	12	1	0.000588729		0	12	1	0.000659101
	0	13	1	0.000580851		0	13	1	0.000587724		0	13	1	0.000658958
	0	14	1	0.000581979		0	14	1	0.000588115		0	14	1	0.000658652
	0	15	1	0.00058051		0	15	1	0.000588639		0	15	1	0.000657704
	0	16	1	0.000578464		0	16	1	0.000588227		0	16	1	0.000657583
	0	17	1	0.00057488		0	17	1	0.000586658		0	17	1	0.000657653
	0	18	1	0.000573014		0	18	1	0.000586279		0	18	1	0.000656352
	0	19	1	0.000572413		0	19	1	0.000585947		0	19	1	0.000655682
	0	20	1	0.000570818		0	20	1	0.000584955		0	20	1	0.000656134
	0	21	1	0.000569961		0	21	1	0.000586821		0	21	1	0.000655896
	0	22	1	0.000570296		0	22	1	0.00058972		0	22	1	0.000655013
	0	23	1	0.000567902		0	23	1	0.000591473		0	23	1	0.000655448
	0	24	1	0.000567333		0	24	1	0.000593062		0	24	1	0.000656454
	0	25	1	0.000567443		0	25	1	0.000594653		0	25	1	0.000658694
	0	26	1	0.000565256		0	26	1	0.000595762		0	26	1	0.000659303
	0	27	1	0.000563691		0	27	1	0.000596872		0	27	1	0.0006593
	0	28	1	0.0005631		0	28	1	0.00059735		0	28	1	0.000658498
	0	29	1	0.000564045		0	29	1	0.000596632		0	29	1	0.000655035
	0	30	1	0.000563699		0	30	1	0.000596501		0	30	1	0.000653037
	0	31	1	0.000563959		0	31	1	0.000595657		0	31	1	0.000646949
	0	32	1	0.000564687		0	32	1	0.000593935		0	32	1	0.000642482
	0	33	1	0.00056529		0	33	1	0.000593036		0	33	1	0.000639768
	0	34	1	0.000564123		0	34	1	0.000590572		0	34	1	0.000637594
	0	35	1	0.000563319		0	35	1	0.000587533		0	35	1	0.000633807
	0	36	1	0.000560808		0	36	1	0.000584926		0	36	1	0.000629737
	0	37	1	0.000556775		0	37	1	0.000582497		0	37	1	0.000624725
	0	38	1	0.000553239		0	38	1	0.000580198		0	38	1	0.000619089
	0	39	1	0.000550188		0	39	1	0.000579284		0	39	1	0.000616394
	0	40	1	0.00054722		0	40	1	0.000578061		0	40	1	0.00061616
	0	41	1	0.000544652		0	41	1	0.000576571		0	41	1	0.000613561
	0	42	1	0.000541985		0	42	1	0.000575351		0	42	1	0.000608733
	0	43	1	0.000539329		0	43	1	0.00057362		0	43	1	0.000604887
	0	44	1	0.000536625		0	44	1	0.000571664		0	44	1	0.000604083
	0	45	1	0.000534099		0	45	1	0.000569192		0	45	1	0.000602099
	0	46	1	0.000530618		0	46	1	0.000565722		0	46	1	0.000600851
	0	47	1	0.00052773		0	47	1	0.000563237		0	47	1	0.000600719
	0	48	1	0.000524185		0	48	1	0.00056092		0	48	1	0.000597559
	0	49	1	0.000520388		0	49	1	0.000557545		0	49	1	0.000595989
	0	50	1	0.000517671		0	50	1	0.000554245		0	50	1	0.000591892
	0	51	1	0.000514948		0	51	1	0.000550969		0	51	1	0.000586109
	0	52	1	0.000511659		0	52	1	0.000546846		0	52	1	0.000582438
	0	53	1	0.000507974		0	53	1	0.000542831		0	53	1	0.000580748
	0	54	1	0.000505216		0	54	1	0.000539415		0	54	1	0.000577204
	0	55	1	0.0005018		0	55	1	0.000536128		0	55	1	0.000573449
	0	56	1	0.000499142		0	56	1	0.000531664		0	56	1	0.000569859
	0	57	1	0.000496269		0	57	1	0.000526981		0	57	1	0.000570399
	0	58	1	0.00049307		0	58	1	0.000522274		0	58	1	0.000566787
	0	59	1	0.00048979		0	59	1	0.000517142		0	59	1	0.000564309
	0	60	1	0.000485615		0	60	1	0.000512459		0	60	1	0.000564321
	0	61	1	0.000482177		0	61	1	0.000507761		0	61	1	0.000562022
	0	62	1	0.00047945		0	62	1	0.000503407		0	62	1	0.000561158
	0	63	1	0.00047672		0	63	1	0.000498624		0	63	1	0.000560215
	0	64	1	0.000473797		0	64	1	0.000494269		0	64	1	0.000559847
	0	65	1	0.000471289		0	65	1	0.000491035		0	65	1	0.000559776
	0	66	1	0.000467778		0	66	1	0.000487352		0	66	1	0.000557901
	0	67	1	0.000464685		0	67	1	0.000483811		0	67	1	0.000556891
	0	68	1	0.000461152		0	68	1	0.000480903		0	68	1	0.000555813
	0	69	1	0.000457797		0	69	1	0.00047787		0	69	1	0.000554949
	0	70	1	0.000454282		0	70	1	0.000474779		0	70	1	0.00055374
	0	71	1	0.000451295		0	71	1	0.000472121		0	71	1	0.000551961
	0	72	1	0.000448249		0	72	1	0.000470138		0	72	1	0.000549111
	0	73	1	0.000444237		0	73	1	0.000468448		0	73	1	0.000547303
	0	74	1	0.000440228		0	74	1	0.000466016		0	74	1	0.000545129
	0	75	1	0.000437689		0	75	1	0.000463447		0	75	1	0.00054292
	0	76	1	0.00043481		0	76	1	0.000461933		0	76	1	0.000541219
	0	77	1	0.000431286		0	77	1	0.000461251		0	77	1	0.000539606
	0	78	1	0.000428529		0	78	1	0.000460399		0	78	1	0.000537684
	0	79	1	0.000426751		0	79	1	0.000459345		0	79	1	0.000535932
	0	80	1	0.000425068		0	80	1	0.000458134		0	80	1	0.000535322
	0	81	1	0.000422897		0	81	1	0.00045703		0	81	1	0.000535412
	0	82	1	0.000420741		0	82	1	0.000456757		0	82	1	0.000535199
	0	83	1	0.000418919		0	83	1	0.000456045		0	83	1	0.000533916
	0	84	1	0.000416803		0	84	1	0.000455243		0	84	1	0.000533145
	0	85	1	0.0004161		0	85	1	0.000455209		0	85	1	0.000532883
	0	86	1	0.000416192		0	86	1	0.000455654		0	86	1	0.000532151
	0	87	1	0.000416345		0	87	1	0.000456365		0	87	1	0.000531656
	0	88	1	0.000416645		0	88	1	0.000456677		0	88	1	0.000531597
	0	89	1	0.000417489		0	89	1	0.000457253		0	89	1	0.000531662
	0	90	1	0.00041843		0	90	1	0.000459007		0	90	1	0.000531843
	0	91	1	0.000419476		0	91	1	0.000460335		0	91	1	0.000531893
	0	92	1	0.000420697		0	92	1	0.000461472		0	92	1	0.000530523
	0	93	1	0.00042268		0	93	1	0.000462594		0	93	1	0.000529159
	0	94	1	0.000425149		0	94	1	0.000464019		0	94	1	0.000525862
	0	95	1	0.000427114		0	95	1	0.000466227		0	95	1	0.000520066
	0	96	1	0.000430146		0	96	1	0.000468474		0	96	1	0.000513818
	0	97	1	0.000432126		0	97	1	0.000471681		0	97	1	0.000504473
	0	98	1	0.00043297		0	98	1	0.000476604		0	98	1	0.000494347
	0	99	1	0.000433627		0	99	1	0.000482538		0	99	1	0.000484592
	0	100	1	0.000435706		0	100	1	0.000488603		0	100	1	0.000474847
	1	1	1	0.000514454		1	1	1	0.000516724		1	1	1	0.00060702
	1	2	1	0.000535313		1	2	1	0.000522614		1	2	1	0.000611124
	1	3	1	0.000547058		1	3	1	0.000527408		1	3	1	0.000610132
	1	4	1	0.000559771		1	4	1	0.000530871		1	4	1	0.000605463
	1	5	1	0.000573815		1	5	1	0.000538089		1	5	1	0.000601498
	1	6	1	0.000585321		1	6	1	0.000545395		1	6	1	0.000601557
	1	7	1	0.000594547		1	7	1	0.000551832		1	7	1	0.000600904
	1	8	1	0.000601723		1	8	1	0.00055795		1	8	1	0.000602316
	1	9	1	0.000606169		1	9	1	0.000562911		1	9	1	0.000602752
	1	10	1	0.000608524		1	10	1	0.000568612		1	10	1	0.000602927
	1	11	1	0.000608947		1	11	1	0.000572333		1	11	1	0.000604251
	1	12	1	0.000609171		1	12	1	0.000571419		1	12	1	0.000604937
	1	13	1	0.0006087		1	13	1	0.000569712		1	13	1	0.000608474
	1	14	1	0.000604225		1	14	1	0.00057106		1	14	1	0.000609184
	1	15	1	0.000598297		1	15	1	0.00057027		1	15	1	0.000609536
	1	16	1	0.000592528		1	16	1	0.000571716		1	16	1	0.000608999
	1	17	1	0.000587112		1	17	1	0.000570141		1	17	1	0.000608752
	1	18	1	0.00058055		1	18	1	0.000568061		1	18	1	0.0006103
	1	19	1	0.000573537		1	19	1	0.000563526		1	19	1	0.000612688
	1	20	1	0.00056793		1	20	1	0.000559903		1	20	1	0.000615966
	1	21	1	0.000564758		1	21	1	0.000557726		1	21	1	0.000619177
	1	22	1	0.00056198		1	22	1	0.000557932		1	22	1	0.000622528
	1	23	1	0.000560559		1	23	1	0.0005578		1	23	1	0.000625659
	1	24	1	0.000559409		1	24	1	0.000557903		1	24	1	0.000627723
	1	25	1	0.000557142		1	25	1	0.000557912		1	25	1	0.000629938
	1	26	1	0.0005549		1	26	1	0.000558719		1	26	1	0.000631892
	1	27	1	0.000553508		1	27	1	0.000559453		1	27	1	0.000632966
	1	28	1	0.000551729		1	28	1	0.000560759		1	28	1	0.000632509
	1	29	1	0.000549618		1	29	1	0.000562533		1	29	1	0.000632817
	1	30	1	0.000547026		1	30	1	0.000564943		1	30	1	0.000632777
	1	31	1	0.000544727		1	31	1	0.000565708		1	31	1	0.000631077
	1	32	1	0.000542564		1	32	1	0.000564838		1	32	1	0.000629304
	1	33	1	0.00053993		1	33	1	0.000564243		1	33	1	0.000625808
	1	34	1	0.000536147		1	34	1	0.000564705		1	34	1	0.0006226
	1	35	1	0.00053294		1	35	1	0.000564295		1	35	1	0.000620621
	1	36	1	0.000530114		1	36	1	0.000563007		1	36	1	0.000618511
	1	37	1	0.000525249		1	37	1	0.000563161		1	37	1	0.000615678
	1	38	1	0.000520427		1	38	1	0.000561078		1	38	1	0.000613167
	1	39	1	0.000516771		1	39	1	0.00055876		1	39	1	0.000611811
	1	40	1	0.000513872		1	40	1	0.00055824		1	40	1	0.000611047
	1	41	1	0.000511021		1	41	1	0.000555794		1	41	1	0.000608723
	1	42	1	0.000507511		1	42	1	0.000556459		1	42	1	0.000606823
	1	43	1	0.00050414		1	43	1	0.000555304		1	43	1	0.000606232
	1	44	1	0.000500984		1	44	1	0.000551827		1	44	1	0.000606238
	1	45	1	0.000496871		1	45	1	0.000548263		1	45	1	0.000604934
	1	46	1	0.00049285		1	46	1	0.000546384		1	46	1	0.000604974
	1	47	1	0.000488833		1	47	1	0.000544302		1	47	1	0.000603936
	1	48	1	0.000485008		1	48	1	0.000544243		1	48	1	0.000602887
	1	49	1	0.000481382		1	49	1	0.000542187		1	49	1	0.000601721
	1	50	1	0.000477592		1	50	1	0.000539892		1	50	1	0.000600957
	1	51	1	0.000475617		1	51	1	0.000537307		1	51	1	0.000598685
	1	52	1	0.000473807		1	52	1	0.000533857		1	52	1	0.000596383
	1	53	1	0.00047162		1	53	1	0.00052999		1	53	1	0.000594383
	1	54	1	0.000469287		1	54	1	0.000526236		1	54	1	0.000594043
	1	55	1	0.000465863		1	55	1	0.000523559		1	55	1	0.000593684
	1	56	1	0.000462655		1	56	1	0.000520536		1	56	1	0.000592086
	1	57	1	0.000458915		1	57	1	0.000516603		1	57	1	0.000591072
	1	58	1	0.000455709		1	58	1	0.000513988		1	58	1	0.000590728
	1	59	1	0.00045253		1	59	1	0.000510448		1	59	1	0.00059094
	1	60	1	0.000449128		1	60	1	0.000506475		1	60	1	0.000589298
	1	61	1	0.000446397		1	61	1	0.000503169		1	61	1	0.000587196
	1	62	1	0.000443119		1	62	1	0.000500152		1	62	1	0.000583258
	1	63	1	0.000439455		1	63	1	0.000497913		1	63	1	0.000580602
	1	64	1	0.000436565		1	64	1	0.000496203		1	64	1	0.000578582
	1	65	1	0.000433364		1	65	1	0.000493516		1	65	1	0.000575206
	1	66	1	0.000430166		1	66	1	0.000490874		1	66	1	0.000571742
	1	67	1	0.0004271		1	67	1	0.000488106		1	67	1	0.000568495
	1	68	1	0.000423576		1	68	1	0.000486347		1	68	1	0.000564959
	1	69	1	0.000420224		1	69	1	0.000484451		1	69	1	0.000560906
	1	70	1	0.000417627		1	70	1	0.000482842		1	70	1	0.0005564
	1	71	1	0.000416678		1	71	1	0.00048151		1	71	1	0.000552781
	1	72	1	0.000415676		1	72	1	0.000479238		1	72	1	0.000549166
	1	73	1	0.000414104		1	73	1	0.000476906		1	73	1	0.000546339
	1	74	1	0.000411962		1	74	1	0.000474117		1	74	1	0.000543197
	1	75	1	0.000410041		1	75	1	0.000471806		1	75	1	0.000539909
	1	76	1	0.000407847		1	76	1	0.000468965		1	76	1	0.000537141
	1	77	1	0.000405854		1	77	1	0.000466796		1	77	1	0.000535447
	1	78	1	0.000403975		1	78	1	0.000464672		1	78	1	0.000534185
	1	79	1	0.000403368		1	79	1	0.000462165		1	79	1	0.000532642
	1	80	1	0.000403244		1	80	1	0.000460395		1	80	1	0.000531088
	1	81	1	0.000403229		1	81	1	0.000458765		1	81	1	0.000529364
	1	82	1	0.000402609		1	82	1	0.000457916		1	82	1	0.000527928
	1	83	1	0.000401828		1	83	1	0.000457805		1	83	1	0.00052763
	1	84	1	0.000401776		1	84	1	0.000456895		1	84	1	0.00052768
	1	85	1	0.000402659		1	85	1	0.000456059		1	85	1	0.000527466
	1	86	1	0.000404854		1	86	1	0.00045551		1	86	1	0.000527803
	1	87	1	0.000406699		1	87	1	0.00045574		1	87	1	0.000528519
	1	88	1	0.000407762		1	88	1	0.000455212		1	88	1	0.000528769
	1	89	1	0.000408889		1	89	1	0.000454616		1	89	1	0.000529249
	1	90	1	0.000411175		1	90	1	0.000455731		1	90	1	0.00052942
	1	91	1	0.000413167		1	91	1	0.000456874		1	91	1	0.000529303
	1	92	1	0.000413341		1	92	1	0.000457348		1	92	1	0.000528618
	1	93	1	0.000414266		1	93	1	0.000458531		1	93	1	0.000528758
	1	94	1	0.00041628		1	94	1	0.000460111		1	94	1	0.000527582
	1	95	1	0.000418637		1	95	1	0.000463703		1	95	1	0.000526052
	1	96	1	0.000421666		1	96	1	0.000466533		1	96	1	0.000527187
	1	97	1	0.000424725		1	97	1	0.000470122		1	97	1	0.000527865
	1	98	1	0.000428333		1	98	1	0.000475546		1	98	1	0.000522615
	1	99	1	0.00043188		1	99	1	0.000481924		1	99	1	0.000516198
	1	100	1	0.000434546		1	100	1	0.00048908		1	100	1	0.000507617
	2	1	1	0.00054252		2	1	1	0.000612664		2	1	1	0.000604737
	2	2	1	0.000544109		2	2	1	0.000610136		2	2	1	0.00060664
	2	3	1	0.000545466		2	3	1	0.000611763		2	3	1	0.000608915
	2	4	1	0.000545756		2	4	1	0.000614265		2	4	1	0.000614835
	2	5	1	0.000545286		2	5	1	0.000616907		2	5	1	0.00062517
	2	6	1	0.000544724		2	6	1	0.000619642		2	6	1	0.000641535
	2	7	1	0.000544741		2	7	1	0.000620789		2	7	1	0.000656748
	2	8	1	0.00054512		2	8	1	0.000620741		2	8	1	0.000672733
	2	9	1	0.000546563		2	9	1	0.000620339		2	9	1	0.000688131
	2	10	1	0.000549055		2	10	1	0.000620554		2	10	1	0.000696534
	2	11	1	0.000551687		2	11	1	0.000622217		2	11	1	0.000699666
	2	12	1	0.000553851		2	12	1	0.000623099		2	12	1	0.000699915
	2	13	1	0.000555644		2	13	1	0.000623899		2	13	1	0.000700521
	2	14	1	0.000556195		2	14	1	0.000626193		2	14	1	0.000702957
	2	15	1	0.000554574		2	15	1	0.000629007		2	15	1	0.000705402
	2	16	1	0.00055103		2	16	1	0.000632154		2	16	1	0.000707367
	2	17	1	0.000548497		2	17	1	0.000637208		2	17	1	0.000710635
	2	18	1	0.000548315		2	18	1	0.000643768		2	18	1	0.000712312
	2	19	1	0.00055123		2	19	1	0.000650322		2	19	1	0.000714714
	2	20	1	0.00055448		2	20	1	0.000656177		2	20	1	0.000717784
	2	21	1	0.000558614		2	21	1	0.00066101		2	21	1	0.000721228
	2	22	1	0.000563341		2	22	1	0.000665174		2	22	1	0.000724323
	2	23	1	0.000567447		2	23	1	0.000668701		2	23	1	0.000725631
	2	24	1	0.000570704		2	24	1	0.000672181		2	24	1	0.000727295
	2	25	1	0.000573768		2	25	1	0.000675466		2	25	1	0.000729382
	2	26	1	0.000576821		2	26	1	0.000678988		2	26	1	0.000729106
	2	27	1	0.000579074		2	27	1	0.000682248		2	27	1	0.000729129
	2	28	1	0.000580452		2	28	1	0.000685567		2	28	1	0.000729431
	2	29	1	0.000581701		2	29	1	0.000688479		2	29	1	0.000729388
	2	30	1	0.000582778		2	30	1	0.000690743		2	30	1	0.000726957
	2	31	1	0.000583749		2	31	1	0.000692899		2	31	1	0.000724997
	2	32	1	0.000584598		2	32	1	0.00069498		2	32	1	0.000723693
	2	33	1	0.000585845		2	33	1	0.000697004		2	33	1	0.000722029
	2	34	1	0.000587281		2	34	1	0.000698982		2	34	1	0.000722631
	2	35	1	0.000588132		2	35	1	0.000700518		2	35	1	0.000724036
	2	36	1	0.00058934		2	36	1	0.000702034		2	36	1	0.000725366
	2	37	1	0.000590727		2	37	1	0.000702958		2	37	1	0.00072724
	2	38	1	0.000591783		2	38	1	0.000702968		2	38	1	0.000729517
	2	39	1	0.000592534		2	39	1	0.000702352		2	39	1	0.000732079
	2	40	1	0.000593366		2	40	1	0.000702156		2	40	1	0.000735305
	2	41	1	0.000594297		2	41	1	0.000701228		2	41	1	0.000738702
	2	42	1	0.00059479		2	42	1	0.00069972		2	42	1	0.000741506
	2	43	1	0.000594492		2	43	1	0.000698351		2	43	1	0.00074419
	2	44	1	0.000594308		2	44	1	0.000697274		2	44	1	0.000746538
	2	45	1	0.000593357		2	45	1	0.000695426		2	45	1	0.000748756
	2	46	1	0.000591904		2	46	1	0.000692437		2	46	1	0.000750322
	2	47	1	0.000589908		2	47	1	0.00068898		2	47	1	0.000750566
	2	48	1	0.000587907		2	48	1	0.000684688		2	48	1	0.000750579
	2	49	1	0.000585339		2	49	1	0.000680869		2	49	1	0.000751122
	2	50	1	0.000583256		2	50	1	0.000676569		2	50	1	0.000751309
	2	51	1	0.000580803		2	51	1	0.000671226		2	51	1	0.000751736
	2	52	1	0.000578628		2	52	1	0.000664526		2	52	1	0.000751855
	2	53	1	0.000576122		2	53	1	0.000657131		2	53	1	0.000750836
	2	54	1	0.000573299		2	54	1	0.000649618		2	54	1	0.000749241
	2	55	1	0.000570577		2	55	1	0.000642518		2	55	1	0.000747931
	2	56	1	0.000567898		2	56	1	0.000635101		2	56	1	0.000746711
	2	57	1	0.00056482		2	57	1	0.000627456		2	57	1	0.000744835
	2	58	1	0.000561875		2	58	1	0.000618842		2	58	1	0.000744257
	2	59	1	0.000558535		2	59	1	0.000611226		2	59	1	0.000742816
	2	60	1	0.000554453		2	60	1	0.000603243		2	60	1	0.000739762
	2	61	1	0.000550203		2	61	1	0.000594862		2	61	1	0.00073769
	2	62	1	0.000546508		2	62	1	0.00058682		2	62	1	0.000734773
	2	63	1	0.000541773		2	63	1	0.000580836		2	63	1	0.000731398
	2	64	1	0.000536405		2	64	1	0.000576234		2	64	1	0.000728809
	2	65	1	0.0005311		2	65	1	0.000571655		2	65	1	0.000725691
	2	66	1	0.000525652		2	66	1	0.000567413		2	66	1	0.000722477
	2	67	1	0.000520265		2	67	1	0.000563894		2	67	1	0.000719449
	2	68	1	0.000514863		2	68	1	0.000560584		2	68	1	0.000717075
	2	69	1	0.000508265		2	69	1	0.000558041		2	69	1	0.000713897
	2	70	1	0.000502779		2	70	1	0.000555144		2	70	1	0.000711351
	2	71	1	0.000498682		2	71	1	0.000552426		2	71	1	0.000707801
	2	72	1	0.000494284		2	72	1	0.000549893		2	72	1	0.00070414
	2	73	1	0.000490423		2	73	1	0.000548109		2	73	1	0.00070114
	2	74	1	0.000486589		2	74	1	0.000546095		2	74	1	0.000698152
	2	75	1	0.000483324		2	75	1	0.000544177		2	75	1	0.000694381
	2	76	1	0.000480757		2	76	1	0.000542585		2	76	1	0.000690681
	2	77	1	0.000479127		2	77	1	0.00054092		2	77	1	0.000687161
	2	78	1	0.000477463		2	78	1	0.000539269		2	78	1	0.000683502
	2	79	1	0.000475799		2	79	1	0.000538055		2	79	1	0.000679512
	2	80	1	0.000474663		2	80	1	0.000536875		2	80	1	0.000674838
	2	81	1	0.000473515		2	81	1	0.000535726		2	81	1	0.000670805
	2	82	1	0.000472823		2	82	1	0.000534496		2	82	1	0.000666303
	2	83	1	0.000472717		2	83	1	0.000533068		2	83	1	0.00066077
	2	84	1	0.000472655		2	84	1	0.000531964		2	84	1	0.00065542
	2	85	1	0.000472447		2	85	1	0.00053086		2	85	1	0.000650466
	2	86	1	0.000472053		2	86	1	0.000529869		2	86	1	0.000645715
	2	87	1	0.000471969		2	87	1	0.000528978		2	87	1	0.000641231
	2	88	1	0.000472085		2	88	1	0.00052844		2	88	1	0.000635907
	2	89	1	0.000472305		2	89	1	0.000527663		2	89	1	0.000630744
	2	90	1	0.000472936		2	90	1	0.000526797		2	90	1	0.000625634
	2	91	1	0.000473899		2	91	1	0.00052581		2	91	1	0.000619481
	2	92	1	0.000475019		2	92	1	0.000525023		2	92	1	0.00061357
	2	93	1	0.000475895		2	93	1	0.000524457		2	93	1	0.00060807
	2	94	1	0.000476149		2	94	1	0.000523919		2	94	1	0.000602667
	2	95	1	0.000476023		2	95	1	0.000523152		2	95	1	0.000598043
	2	96	1	0.000475912		2	96	1	0.000522907		2	96	1	0.000593354
	2	97	1	0.00047611		2	97	1	0.00052368		2	97	1	0.000588647
	2	98	1	0.000475793		2	98	1	0.000525172		2	98	1	0.000584
	2	99	1	0.000474936		2	99	1	0.000526017		2	99	1	0.000578731
	2	100	1	0.000474594		2	100	1	0.000524714		2	100	1	0.000571517
	3	1	1	0.000551571		3	1	1	0.000586272		3	1	1	0.000573452
	3	2	1	0.000558401		3	2	1	0.000606335		3	2	1	0.000580325
	3	3	1	0.000561779		3	3	1	0.000611398		3	3	1	0.000591185
	3	4	1	0.000564985		3	4	1	0.000613216		3	4	1	0.000620829
	3	5	1	0.00056877		3	5	1	0.00062338		3	5	1	0.000648979
	3	6	1	0.000572244		3	6	1	0.000631115		3	6	1	0.000663184
	3	7	1	0.000574886		3	7	1	0.000634799		3	7	1	0.000660693
	3	8	1	0.000577644		3	8	1	0.000639804		3	8	1	0.000667295
	3	9	1	0.000580134		3	9	1	0.000646458		3	9	1	0.000673816
	3	10	1	0.000580982		3	10	1	0.000652705		3	10	1	0.000676698
	3	11	1	0.000579695		3	11	1	0.00065766		3	11	1	0.000678709
	3	12	1	0.000577352		3	12	1	0.000660653		3	12	1	0.000684506
	3	13	1	0.00057509		3	13	1	0.00066111		3	13	1	0.000690553
	3	14	1	0.000573058		3	14	1	0.00065822		3	14	1	0.000696817
	3	15	1	0.000571785		3	15	1	0.000653833		3	15	1	0.00070251
	3	16	1	0.000572011		3	16	1	0.000651756		3	16	1	0.000706726
	3	17	1	0.000572679		3	17	1	0.000650502		3	17	1	0.000711797
	3	18	1	0.00057309		3	18	1	0.000649792		3	18	1	0.00071835
	3	19	1	0.000573568		3	19	1	0.00065145		3	19	1	0.000723223
	3	20	1	0.000574505		3	20	1	0.000653555		3	20	1	0.000724838
	3	21	1	0.000575291		3	21	1	0.000654519		3	21	1	0.000726416
	3	22	1	0.00057595		3	22	1	0.00065593		3	22	1	0.000728252
	3	23	1	0.000576854		3	23	1	0.000657559		3	23	1	0.000727528
	3	24	1	0.00057824		3	24	1	0.000657893		3	24	1	0.000726474
	3	25	1	0.000580093		3	25	1	0.000658361		3	25	1	0.000722506
	3	26	1	0.000582241		3	26	1	0.00065999		3	26	1	0.000715255
	3	27	1	0.000584033		3	27	1	0.000661253		3	27	1	0.000709301
	3	28	1	0.000585444		3	28	1	0.000663632		3	28	1	0.000707248
	3	29	1	0.00058691		3	29	1	0.000666157		3	29	1	0.00070332
	3	30	1	0.000588385		3	30	1	0.00066866		3	30	1	0.000700824
	3	31	1	0.000589925		3	31	1	0.000671011		3	31	1	0.000697379
	3	32	1	0.000590775		3	32	1	0.000674113		3	32	1	0.000699315
	3	33	1	0.000591132		3	33	1	0.000676371		3	33	1	0.000702824
	3	34	1	0.000591464		3	34	1	0.00067897		3	34	1	0.000704705
	3	35	1	0.000591919		3	35	1	0.000681322		3	35	1	0.000709017
	3	36	1	0.000592585		3	36	1	0.000683156		3	36	1	0.000716204
	3	37	1	0.000593022		3	37	1	0.000684822		3	37	1	0.000720655
	3	38	1	0.000592819		3	38	1	0.000687049		3	38	1	0.000727447
	3	39	1	0.000592569		3	39	1	0.000688803		3	39	1	0.000735447
	3	40	1	0.000592309		3	40	1	0.00069001		3	40	1	0.000745398
	3	41	1	0.000591469		3	41	1	0.000690453		3	41	1	0.000755031
	3	42	1	0.00059057		3	42	1	0.000691168		3	42	1	0.000762468
	3	43	1	0.000589564		3	43	1	0.000690984		3	43	1	0.000769225
	3	44	1	0.000588575		3	44	1	0.000690739		3	44	1	0.000773197
	3	45	1	0.000587391		3	45	1	0.000690673		3	45	1	0.000776216
	3	46	1	0.000586438		3	46	1	0.000689816		3	46	1	0.000778598
	3	47	1	0.000585345		3	47	1	0.00068829		3	47	1	0.000779838
	3	48	1	0.00058429		3	48	1	0.000686489		3	48	1	0.000781013
	3	49	1	0.000583004		3	49	1	0.000684496		3	49	1	0.000781961
	3	50	1	0.000580833		3	50	1	0.000681393		3	50	1	0.000783816
	3	51	1	0.00057934		3	51	1	0.000678453		3	51	1	0.000784643
	3	52	1	0.000576805		3	52	1	0.000675085		3	52	1	0.000784463
	3	53	1	0.000574839		3	53	1	0.000670615		3	53	1	0.000785227
	3	54	1	0.000572286		3	54	1	0.000666156		3	54	1	0.000784297
	3	55	1	0.000569554		3	55	1	0.000661198		3	55	1	0.000783097
	3	56	1	0.000567011		3	56	1	0.000655589		3	56	1	0.000782658
	3	57	1	0.000563087		3	57	1	0.000649925		3	57	1	0.000781006
	3	58	1	0.00055922		3	58	1	0.000644399		3	58	1	0.000774528
	3	59	1	0.000555908		3	59	1	0.000638826		3	59	1	0.000773378
	3	60	1	0.000551614		3	60	1	0.000633498		3	60	1	0.000769491
	3	61	1	0.000545796		3	61	1	0.000627732		3	61	1	0.000765457
	3	62	1	0.000540693		3	62	1	0.000621825		3	62	1	0.000759603
	3	63	1	0.000535807		3	63	1	0.000615264		3	63	1	0.000754343
	3	64	1	0.000529817		3	64	1	0.000609373		3	64	1	0.000748739
	3	65	1	0.0005229		3	65	1	0.000603507		3	65	1	0.000745065
	3	66	1	0.000518586		3	66	1	0.000597849		3	66	1	0.000739577
	3	67	1	0.000513249		3	67	1	0.000592045		3	67	1	0.000731629
	3	68	1	0.000506982		3	68	1	0.000587122		3	68	1	0.000722823
	3	69	1	0.000501888		3	69	1	0.000582917		3	69	1	0.000715357
	3	70	1	0.00049693		3	70	1	0.000578374		3	70	1	0.000707903
	3	71	1	0.000493493		3	71	1	0.000574026		3	71	1	0.000702709
	3	72	1	0.000488419		3	72	1	0.000570065		3	72	1	0.000698059
	3	73	1	0.000483908		3	73	1	0.000566337		3	73	1	0.000693434
	3	74	1	0.00048023		3	74	1	0.000563028		3	74	1	0.00069072
	3	75	1	0.000477329		3	75	1	0.000559889		3	75	1	0.000688522
	3	76	1	0.000474078		3	76	1	0.000556894		3	76	1	0.000688382
	3	77	1	0.000472469		3	77	1	0.000554339		3	77	1	0.000683804
	3	78	1	0.000471691		3	78	1	0.000552065		3	78	1	0.000682074
	3	79	1	0.000469812		3	79	1	0.000549999		3	79	1	0.000681221
	3	80	1	0.000468872		3	80	1	0.000547759		3	80	1	0.000681922
	3	81	1	0.00046854		3	81	1	0.000545234		3	81	1	0.000681135
	3	82	1	0.00046835		3	82	1	0.000543091		3	82	1	0.000680937
	3	83	1	0.00046763		3	83	1	0.00054135		3	83	1	0.000679763
	3	84	1	0.000466697		3	84	1	0.000539434		3	84	1	0.000678984
	3	85	1	0.000465301		3	85	1	0.000537886		3	85	1	0.000677489
	3	86	1	0.000463757		3	86	1	0.000536287		3	86	1	0.0006758
	3	87	1	0.000461974		3	87	1	0.000534538		3	87	1	0.000674295
	3	88	1	0.000460179		3	88	1	0.000532866		3	88	1	0.000672029
	3	89	1	0.000459171		3	89	1	0.000530975		3	89	1	0.000669071
	3	90	1	0.000458037		3	90	1	0.000529276		3	90	1	0.000665382
	3	91	1	0.000456774		3	91	1	0.000527796		3	91	1	0.000660248
	3	92	1	0.000456082		3	92	1	0.000526246		3	92	1	0.00065573
	3	93	1	0.000455776		3	93	1	0.000524645		3	93	1	0.000648665
	3	94	1	0.000455893		3	94	1	0.000523494		3	94	1	0.000642114
	3	95	1	0.000456359		3	95	1	0.000522832		3	95	1	0.000635803
	3	96	1	0.000457297		3	96	1	0.000522366		3	96	1	0.000629974
	3	97	1	0.00045918		3	97	1	0.000522717		3	97	1	0.00062297
	3	98	1	0.000461748		3	98	1	0.000523594		3	98	1	0.000613564
	3	99	1	0.00046465		3	99	1	0.000524439		3	99	1	0.000606822
	3	100	1	0.0004672		3	100	1	0.000522262		3	100	1	0.000597266
	4	1	1	0.000458372		4	1	1	0.000501239		4	1	1	0.000591258
	4	2	1	0.000457702		4	2	1	0.000496948		4	2	1	0.000597138
	4	3	1	0.000457102		4	3	1	0.000490683		4	3	1	0.000603307
	4	4	1	0.000456995		4	4	1	0.000485075		4	4	1	0.000607477
	4	5	1	0.000455899		4	5	1	0.000481444		4	5	1	0.000609568
	4	6	1	0.000452983		4	6	1	0.000479242		4	6	1	0.000610937
	4	7	1	0.000450746		4	7	1	0.000479147		4	7	1	0.000612003
	4	8	1	0.000449259		4	8	1	0.000479185		4	8	1	0.000613469
	4	9	1	0.00044737		4	9	1	0.000479067		4	9	1	0.000616185
	4	10	1	0.000445727		4	10	1	0.00047876		4	10	1	0.000617458
	4	11	1	0.000442771		4	11	1	0.000478775		4	11	1	0.000619957
	4	12	1	0.000440282		4	12	1	0.000478535		4	12	1	0.000621405
	4	13	1	0.000438285		4	13	1	0.000478586		4	13	1	0.00062339
	4	14	1	0.000436786		4	14	1	0.000479776		4	14	1	0.000626091
	4	15	1	0.000435522		4	15	1	0.000480303		4	15	1	0.0006279
	4	16	1	0.000435439		4	16	1	0.000480775		4	16	1	0.000629674
	4	17	1	0.000434576		4	17	1	0.000482168		4	17	1	0.000631646
	4	18	1	0.000433822		4	18	1	0.000483761		4	18	1	0.00063259
	4	19	1	0.000433764		4	19	1	0.000485118		4	19	1	0.000634953
	4	20	1	0.000433749		4	20	1	0.000485956		4	20	1	0.000638361
	4	21	1	0.000433221		4	21	1	0.000486927		4	21	1	0.000640208
	4	22	1	0.000432689		4	22	1	0.000487052		4	22	1	0.000641086
	4	23	1	0.000431924		4	23	1	0.000487292		4	23	1	0.000640594
	4	24	1	0.000432419		4	24	1	0.000487053		4	24	1	0.000640599
	4	25	1	0.000432713		4	25	1	0.000487602		4	25	1	0.000640712
	4	26	1	0.000434896		4	26	1	0.000487784		4	26	1	0.000642198
	4	27	1	0.000436218		4	27	1	0.000488257		4	27	1	0.000643047
	4	28	1	0.000437812		4	28	1	0.000489616		4	28	1	0.000641374
	4	29	1	0.000438843		4	29	1	0.000489751		4	29	1	0.000641107
	4	30	1	0.000439322		4	30	1	0.000489934		4	30	1	0.000641835
	4	31	1	0.000440039		4	31	1	0.000490753		4	31	1	0.000640163
	4	32	1	0.000442222		4	32	1	0.000492009		4	32	1	0.000638493
	4	33	1	0.000442231		4	33	1	0.000491662		4	33	1	0.000637003
	4	34	1	0.00044565		4	34	1	0.000490806		4	34	1	0.000634675
	4	35	1	0.000446074		4	35	1	0.000490972		4	35	1	0.000631757
	4	36	1	0.000448661		4	36	1	0.000491461		4	36	1	0.000629987
	4	37	1	0.00045107		4	37	1	0.000491452		4	37	1	0.000627123
	4	38	1	0.000451087		4	38	1	0.000491582		4	38	1	0.0006258
	4	39	1	0.000450524		4	39	1	0.000491985		4	39	1	0.000623916
	4	40	1	0.000450125		4	40	1	0.000490932		4	40	1	0.000622694
	4	41	1	0.000451057		4	41	1	0.00049093		4	41	1	0.000621623
	4	42	1	0.000450453		4	42	1	0.000490973		4	42	1	0.00062053
	4	43	1	0.000450007		4	43	1	0.000492601		4	43	1	0.000618439
	4	44	1	0.000450938		4	44	1	0.000493029		4	44	1	0.000614676
	4	45	1	0.000451131		4	45	1	0.000493519		4	45	1	0.000611812
	4	46	1	0.000449876		4	46	1	0.000492253		4	46	1	0.000609639
	4	47	1	0.000450191		4	47	1	0.000491083		4	47	1	0.000607323
	4	48	1	0.000449868		4	48	1	0.000491909		4	48	1	0.000602699
	4	49	1	0.000448778		4	49	1	0.000491017		4	49	1	0.000599511
	4	50	1	0.00044737		4	50	1	0.000489492		4	50	1	0.000597079
	4	51	1	0.000452032		4	51	1	0.000488801		4	51	1	0.000594649
	4	52	1	0.000450862		4	52	1	0.00048916		4	52	1	0.000591093
	4	53	1	0.000449816		4	53	1	0.000487442		4	53	1	0.000588215
	4	54	1	0.000447388		4	54	1	0.000485365		4	54	1	0.000585983
	4	55	1	0.000445628		4	55	1	0.000483392		4	55	1	0.000583182
	4	56	1	0.000446593		4	56	1	0.000482732		4	56	1	0.000579718
	4	57	1	0.000446374		4	57	1	0.000480943		4	57	1	0.000575825
	4	58	1	0.000446015		4	58	1	0.000479389		4	58	1	0.000572246
	4	59	1	0.000446764		4	59	1	0.000477685		4	59	1	0.000568636
	4	60	1	0.000444152		4	60	1	0.000476756		4	60	1	0.000563867
	4	61	1	0.000440655		4	61	1	0.000475829		4	61	1	0.000561234
	4	62	1	0.000441517		4	62	1	0.000475443		4	62	1	0.000560306
	4	63	1	0.000441705		4	63	1	0.000475507		4	63	1	0.000559071
	4	64	1	0.000439818		4	64	1	0.00047437		4	64	1	0.000558114
	4	65	1	0.000441106		4	65	1	0.00047459		4	65	1	0.000556868
	4	66	1	0.000442383		4	66	1	0.000475528		4	66	1	0.000556007
	4	67	1	0.000441939		4	67	1	0.000475075		4	67	1	0.000556067
	4	68	1	0.000437723		4	68	1	0.000474167		4	68	1	0.000553341
	4	69	1	0.000433743		4	69	1	0.000474298		4	69	1	0.000550264
	4	70	1	0.000434061		4	70	1	0.000474156		4	70	1	0.000548965
	4	71	1	0.000432837		4	71	1	0.000473462		4	71	1	0.000546943
	4	72	1	0.000430757		4	72	1	0.000472141		4	72	1	0.000544323
	4	73	1	0.00043056		4	73	1	0.000473526		4	73	1	0.000543859
	4	74	1	0.000429611		4	74	1	0.000472984		4	74	1	0.000545608
	4	75	1	0.000429077		4	75	1	0.00047164		4	75	1	0.000547492
	4	76	1	0.00042869		4	76	1	0.000472037		4	76	1	0.000546873
	4	77	1	0.000428371		4	77	1	0.000470971		4	77	1	0.000546074
	4	78	1	0.000427136		4	78	1	0.000469586		4	78	1	0.000545005
	4	79	1	0.000423839		4	79	1	0.00046902		4	79	1	0.000544682
	4	80	1	0.000421154		4	80	1	0.000467228		4	80	1	0.000543022
	4	81	1	0.000420168		4	81	1	0.000466299		4	81	1	0.000542408
	4	82	1	0.000420065		4	82	1	0.000466307		4	82	1	0.000541031
	4	83	1	0.0004198		4	83	1	0.000465896		4	83	1	0.00053922
	4	84	1	0.00041837		4	84	1	0.000465343		4	84	1	0.000538181
	4	85	1	0.000416552		4	85	1	0.000465066		4	85	1	0.000538122
	4	86	1	0.00041595		4	86	1	0.000464264		4	86	1	0.000537155
	4	87	1	0.000417729		4	87	1	0.00046295		4	87	1	0.000536795
	4	88	1	0.000418506		4	88	1	0.000462131		4	88	1	0.000536159
	4	89	1	0.000418325		4	89	1	0.000461284		4	89	1	0.000535928
	4	90	1	0.000418415		4	90	1	0.000460633		4	90	1	0.000534881
	4	91	1	0.000418382		4	91	1	0.000460095		4	91	1	0.000532977
	4	92	1	0.000419261		4	92	1	0.000460234		4	92	1	0.000533006
	4	93	1	0.000420845		4	93	1	0.000460772		4	93	1	0.000534684
	4	94	1	0.000423343		4	94	1	0.000462237		4	94	1	0.000533358
	4	95	1	0.000425311		4	95	1	0.000464569		4	95	1	0.000530102
	4	96	1	0.000426238		4	96	1	0.000468649		4	96	1	0.00052733
	4	97	1	0.000426488		4	97	1	0.000474166		4	97	1	0.000521935
	4	98	1	0.00042689		4	98	1	0.000483027		4	98	1	0.00051312
	4	99	1	0.000427895		4	99	1	0.000493474		4	99	1	0.000505461
	4	100	1	0.000430109		4	100	1	0.00049972		4	100	1	0.000494662
	5	1	1	0.000463164		5	1	1	0.000500025		5	1	1	0.000554549
	5	2	1	0.000461292		5	2	1	0.00049517		5	2	1	0.000559707
	5	3	1	0.000458207		5	3	1	0.000491623		5	3	1	0.000563577
	5	4	1	0.000454275		5	4	1	0.000489374		5	4	1	0.000566505
	5	5	1	0.000451276		5	5	1	0.000487668		5	5	1	0.000569175
	5	6	1	0.000448236		5	6	1	0.000486484		5	6	1	0.000573029
	5	7	1	0.000445035		5	7	1	0.000484601		5	7	1	0.000575874
	5	8	1	0.000442695		5	8	1	0.000483365		5	8	1	0.000577103
	5	9	1	0.000440321		5	9	1	0.000481654		5	9	1	0.000579921
	5	10	1	0.00043766		5	10	1	0.000480018		5	10	1	0.000583293
	5	11	1	0.000435822		5	11	1	0.000480021		5	11	1	0.000586575
	5	12	1	0.000435161		5	12	1	0.000480147		5	12	1	0.000588958
	5	13	1	0.000433272		5	13	1	0.000480229		5	13	1	0.000591511
	5	14	1	0.000431289		5	14	1	0.000480242		5	14	1	0.000592499
	5	15	1	0.000430771		5	15	1	0.00047976		5	15	1	0.00059237
	5	16	1	0.000430693		5	16	1	0.00047883		5	16	1	0.000594203
	5	17	1	0.000430362		5	17	1	0.000479487		5	17	1	0.000597139
	5	18	1	0.000429815		5	18	1	0.000480753		5	18	1	0.000598594
	5	19	1	0.000430462		5	19	1	0.000482323		5	19	1	0.000601001
	5	20	1	0.000429899		5	20	1	0.000484549		5	20	1	0.000603236
	5	21	1	0.000430392		5	21	1	0.000487368		5	21	1	0.000605878
	5	22	1	0.000431088		5	22	1	0.000490213		5	22	1	0.00060798
	5	23	1	0.000431982		5	23	1	0.000491087		5	23	1	0.000610012
	5	24	1	0.000430978		5	24	1	0.000493065		5	24	1	0.000614154
	5	25	1	0.000431759		5	25	1	0.000494207		5	25	1	0.000617227
	5	26	1	0.000431465		5	26	1	0.000496408		5	26	1	0.000616939
	5	27	1	0.000431649		5	27	1	0.000497401		5	27	1	0.000618268
	5	28	1	0.000432413		5	28	1	0.000497892		5	28	1	0.000620426
	5	29	1	0.000434021		5	29	1	0.000499189		5	29	1	0.000621466
	5	30	1	0.000434813		5	30	1	0.000499473		5	30	1	0.000620816
	5	31	1	0.000435532		5	31	1	0.000500225		5	31	1	0.000623533
	5	32	1	0.000436508		5	32	1	0.000500249		5	32	1	0.000625518
	5	33	1	0.000438374		5	33	1	0.000500004		5	33	1	0.00062682
	5	34	1	0.000439055		5	34	1	0.000500332		5	34	1	0.000628755
	5	35	1	0.000439954		5	35	1	0.000500426		5	35	1	0.000630213
	5	36	1	0.000439454		5	36	1	0.000501015		5	36	1	0.000631548
	5	37	1	0.000438758		5	37	1	0.000499886		5	37	1	0.000632287
	5	38	1	0.000438805		5	38	1	0.000499909		5	38	1	0.000632686
	5	39	1	0.000438048		5	39	1	0.000498366		5	39	1	0.000633529
	5	40	1	0.000438003		5	40	1	0.000497407		5	40	1	0.000632752
	5	41	1	0.000438237		5	41	1	0.000495731		5	41	1	0.000632742
	5	42	1	0.000440194		5	42	1	0.000495304		5	42	1	0.000629157
	5	43	1	0.000441459		5	43	1	0.000495248		5	43	1	0.000624641
	5	44	1	0.000441396		5	44	1	0.000492445		5	44	1	0.000623318
	5	45	1	0.000440445		5	45	1	0.000491725		5	45	1	0.00062179
	5	46	1	0.000440802		5	46	1	0.000490543		5	46	1	0.000619171
	5	47	1	0.000442136		5	47	1	0.000489223		5	47	1	0.000617865
	5	48	1	0.00044369		5	48	1	0.000488065		5	48	1	0.000613784
	5	49	1	0.000444308		5	49	1	0.000486307		5	49	1	0.000610528
	5	50	1	0.000442522		5	50	1	0.000486397		5	50	1	0.000608535
	5	51	1	0.000440229		5	51	1	0.000485015		5	51	1	0.000606106
	5	52	1	0.000438081		5	52	1	0.000483866		5	52	1	0.000601983
	5	53	1	0.000437613		5	53	1	0.000482062		5	53	1	0.000599206
	5	54	1	0.000436338		5	54	1	0.00048041		5	54	1	0.000596924
	5	55	1	0.000436499		5	55	1	0.000480472		5	55	1	0.000594347
	5	56	1	0.000436384		5	56	1	0.000479103		5	56	1	0.000590742
	5	57	1	0.000435834		5	57	1	0.000477836		5	57	1	0.00058778
	5	58	1	0.000436698		5	58	1	0.000477147		5	58	1	0.000585875
	5	59	1	0.000436359		5	59	1	0.000475723		5	59	1	0.000582807
	5	60	1	0.000439401		5	60	1	0.000473508		5	60	1	0.000580878
	5	61	1	0.00043917		5	61	1	0.00047115		5	61	1	0.000578233
	5	62	1	0.000439141		5	62	1	0.000470036		5	62	1	0.000576017
	5	63	1	0.000436322		5	63	1	0.000468931		5	63	1	0.000573742
	5	64	1	0.000435593		5	64	1	0.00046739		5	64	1	0.000571434
	5	65	1	0.000435237		5	65	1	0.000466314		5	65	1	0.000569404
	5	66	1	0.000432469		5	66	1	0.000464738		5	66	1	0.000568037
	5	67	1	0.000429579		5	67	1	0.000464709		5	67	1	0.000567268
	5	68	1	0.000425549		5	68	1	0.000463939		5	68	1	0.000565387
	5	69	1	0.000422776		5	69	1	0.000462545		5	69	1	0.000564719
	5	70	1	0.000420815		5	70	1	0.000460984		5	70	1	0.000564865
	5	71	1	0.000419955		5	71	1	0.000459999		5	71	1	0.000563929
	5	72	1	0.00041796		5	72	1	0.000459248		5	72	1	0.000562582
	5	73	1	0.000415833		5	73	1	0.000459375		5	73	1	0.000560287
	5	74	1	0.000414142		5	74	1	0.000460563		5	74	1	0.000558037
	5	75	1	0.000413891		5	75	1	0.00046096		5	75	1	0.000557765
	5	76	1	0.000413578		5	76	1	0.000461503		5	76	1	0.000556845
	5	77	1	0.000415024		5	77	1	0.000462892		5	77	1	0.000556451
	5	78	1	0.000414324		5	78	1	0.00046417		5	78	1	0.000555417
	5	79	1	0.000415077		5	79	1	0.000464929		5	79	1	0.000554026
	5	80	1	0.000412627		5	80	1	0.000464558		5	80	1	0.000553181
	5	81	1	0.000413344		5	81	1	0.00046361		5	81	1	0.000551341
	5	82	1	0.00041379		5	82	1	0.000462076		5	82	1	0.000549634
	5	83	1	0.000413438		5	83	1	0.00046091		5	83	1	0.000549328
	5	84	1	0.000413022		5	84	1	0.000461168		5	84	1	0.000548253
	5	85	1	0.000413278		5	85	1	0.00046099		5	85	1	0.000546935
	5	86	1	0.000413984		5	86	1	0.000459983		5	86	1	0.000545952
	5	87	1	0.000411986		5	87	1	0.000458109		5	87	1	0.000545032
	5	88	1	0.000411927		5	88	1	0.00045722		5	88	1	0.00054398
	5	89	1	0.000412001		5	89	1	0.000456365		5	89	1	0.000542572
	5	90	1	0.000411851		5	90	1	0.000457183		5	90	1	0.000541491
	5	91	1	0.000411618		5	91	1	0.000457933		5	91	1	0.000539977
	5	92	1	0.000412392		5	92	1	0.000457822		5	92	1	0.000538609
	5	93	1	0.000412499		5	93	1	0.000457449		5	93	1	0.00053685
	5	94	1	0.000411384		5	94	1	0.000457777		5	94	1	0.000535339
	5	95	1	0.000412949		5	95	1	0.000458705		5	95	1	0.00053415
	5	96	1	0.000416354		5	96	1	0.000459754		5	96	1	0.000533835
	5	97	1	0.000419834		5	97	1	0.000463244		5	97	1	0.000534545
	5	98	1	0.000422952		5	98	1	0.00047033		5	98	1	0.000534032
	5	99	1	0.000426462		5	99	1	0.000480228		5	99	1	0.000531106
	5	100	1	0.000431081		5	100	1	0.000491646		5	100	1	0.000526744
	8	1	1	0.000468441		8	1	1	0.000512463		8	1	1	0.000581256
	8	2	1	0.000458901		8	2	1	0.0005125		8	2	1	0.000585663
	8	3	1	0.000450712		8	3	1	0.000512357		8	3	1	0.000589373
	8	4	1	0.000446156		8	4	1	0.00051213		8	4	1	0.00059445
	8	5	1	0.000440546		8	5	1	0.000512952		8	5	1	0.00059562
	8	6	1	0.000436552		8	6	1	0.000513615		8	6	1	0.000597432
	8	7	1	0.000435311		8	7	1	0.000515196		8	7	1	0.000601496
	8	8	1	0.000434387		8	8	1	0.000517135		8	8	1	0.000603398
	8	9	1	0.000437794		8	9	1	0.000517644		8	9	1	0.000604421
	8	10	1	0.000438657		8	10	1	0.000519126		8	10	1	0.000607416
	8	11	1	0.000436681		8	11	1	0.000521342		8	11	1	0.000608387
	8	12	1	0.000436854		8	12	1	0.000522925		8	12	1	0.000612148
	8	13	1	0.000433509		8	13	1	0.000524357		8	13	1	0.000615069
	8	14	1	0.000432646		8	14	1	0.000524868		8	14	1	0.000617661
	8	15	1	0.000435885		8	15	1	0.000525582		8	15	1	0.000616765
	8	16	1	0.000437992		8	16	1	0.00052509		8	16	1	0.000616066
	8	17	1	0.000439066		8	17	1	0.00052365		8	17	1	0.000615194
	8	18	1	0.000439571		8	18	1	0.000521004		8	18	1	0.000614281
	8	19	1	0.000443373		8	19	1	0.000518532		8	19	1	0.000614795
	8	20	1	0.000445945		8	20	1	0.000514702		8	20	1	0.000614192
	8	21	1	0.000448818		8	21	1	0.000510406		8	21	1	0.00061121
	8	22	1	0.000448945		8	22	1	0.000506498		8	22	1	0.000610561
	8	23	1	0.000449363		8	23	1	0.000502048		8	23	1	0.000611341
	8	24	1	0.000452043		8	24	1	0.000497449		8	24	1	0.000611268
	8	25	1	0.000453346		8	25	1	0.000493258		8	25	1	0.000611578
	8	26	1	0.000456799		8	26	1	0.00048939		8	26	1	0.000615314
	8	27	1	0.000454428		8	27	1	0.000486236		8	27	1	0.000621127
	8	28	1	0.000454483		8	28	1	0.000483593		8	28	1	0.000627624
	8	29	1	0.0004517		8	29	1	0.000482756		8	29	1	0.000630875
	8	30	1	0.000447427		8	30	1	0.000483011		8	30	1	0.000633162
	8	31	1	0.000449165		8	31	1	0.00048431		8	31	1	0.000631406
	8	32	1	0.000446955		8	32	1	0.000486419		8	32	1	0.00063276
	8	33	1	0.000445285		8	33	1	0.000488174		8	33	1	0.00063335
	8	34	1	0.000444075		8	34	1	0.000491767		8	34	1	0.000630845
	8	35	1	0.000450764		8	35	1	0.000494607		8	35	1	0.000640752
	8	36	1	0.000449835		8	36	1	0.00049793		8	36	1	0.000627119
	8	37	1	0.000462082		8	37	1	0.000500282		8	37	1	0.000622972
	8	38	1	0.000464274		8	38	1	0.000499547		8	38	1	0.000615022
	8	39	1	0.000470799		8	39	1	0.000499917		8	39	1	0.00060751
	8	40	1	0.000469899		8	40	1	0.000498637		8	40	1	0.000584272
	8	41	1	0.000473925		8	41	1	0.000496277		8	41	1	0.000591717
	8	42	1	0.000477216		8	42	1	0.000491814		8	42	1	0.000608627
	8	43	1	0.000484759		8	43	1	0.000488934		8	43	1	0.000607445
	8	44	1	0.000481663		8	44	1	0.000484981		8	44	1	0.00059443
	8	45	1	0.000470577		8	45	1	0.000480431		8	45	1	0.000600106
	8	46	1	0.000481997		8	46	1	0.000476868		8	46	1	0.000587222
	8	47	1	0.00046582		8	47	1	0.000472693		8	47	1	0.000583314
	8	48	1	0.000458114		8	48	1	0.000469567		8	48	1	0.000572874
	8	49	1	0.000470419		8	49	1	0.000466825		8	49	1	0.000574812
	8	50	1	0.000468023		8	50	1	0.000466513		8	50	1	0.000618587
	8	51	1	0.000477033		8	51	1	0.000469559		8	51	1	0.000596485
	8	52	1	0.00047666		8	52	1	0.000471449		8	52	1	0.000610797
	8	53	1	0.000467148		8	53	1	0.000478241		8	53	1	0.000613381
	8	54	1	0.000472442		8	54	1	0.000485221		8	54	1	0.000628378
	8	55	1	0.000472286		8	55	1	0.000493271		8	55	1	0.000638628
	8	56	1	0.000468979		8	56	1	0.000498957		8	56	1	0.000647965
	8	57	1	0.000476385		8	57	1	0.000503456		8	57	1	0.000657116
	8	58	1	0.000480887		8	58	1	0.000509117		8	58	1	0.000667019
	8	59	1	0.000476725		8	59	1	0.000510553		8	59	1	0.000673618
	8	60	1	0.00047175		8	60	1	0.000512112		8	60	1	0.000675328
	8	61	1	0.000468775		8	61	1	0.000511468		8	61	1	0.000687139
	8	62	1	0.000462396		8	62	1	0.000510648		8	62	1	0.000689284
	8	63	1	0.000455376		8	63	1	0.000510161		8	63	1	0.000690203
	8	64	1	0.000445468		8	64	1	0.000506706		8	64	1	0.000693672
	8	65	1	0.000441252		8	65	1	0.000504696		8	65	1	0.000696559
	8	66	1	0.000431598		8	66	1	0.000500322		8	66	1	0.00069915
	8	67	1	0.000421838		8	67	1	0.000500065		8	67	1	0.000702124
	8	68	1	0.000419556		8	68	1	0.000494863		8	68	1	0.000704064
	8	69	1	0.000417498		8	69	1	0.00049451		8	69	1	0.0006993
	8	70	1	0.000413372		8	70	1	0.000494268		8	70	1	0.000702016
	8	71	1	0.000413941		8	71	1	0.000492773		8	71	1	0.000701507
	8	72	1	0.000414089		8	72	1	0.000491971		8	72	1	0.000700115
	8	73	1	0.000418093		8	73	1	0.000492403		8	73	1	0.000698635
	8	74	1	0.000419568		8	74	1	0.000493758		8	74	1	0.000695592
	8	75	1	0.000418949		8	75	1	0.000495921		8	75	1	0.000693035
	8	76	1	0.0004199		8	76	1	0.000499006		8	76	1	0.000691702
	8	77	1	0.000425474		8	77	1	0.000501254		8	77	1	0.000685865
	8	78	1	0.000426803		8	78	1	0.000504168		8	78	1	0.000682371
	8	79	1	0.000427403		8	79	1	0.000506838		8	79	1	0.000674026
	8	80	1	0.00043003		8	80	1	0.000509327		8	80	1	0.000665113
	8	81	1	0.000432195		8	81	1	0.000511602		8	81	1	0.000658433
	8	82	1	0.000433439		8	82	1	0.000513273		8	82	1	0.00065045
	8	83	1	0.000434056		8	83	1	0.000513889		8	83	1	0.000645201
	8	84	1	0.000434012		8	84	1	0.000514792		8	84	1	0.000642671
	8	85	1	0.000436989		8	85	1	0.000515525		8	85	1	0.000639695
	8	86	1	0.000436619		8	86	1	0.000516761		8	86	1	0.000638325
	8	87	1	0.000434247		8	87	1	0.000517546		8	87	1	0.000638551
	8	88	1	0.000434004		8	88	1	0.000517545		8	88	1	0.000634378
	8	89	1	0.000434262		8	89	1	0.000516291		8	89	1	0.000633791
	8	90	1	0.000437085		8	90	1	0.000514444		8	90	1	0.000632788
	8	91	1	0.000438874		8	91	1	0.000513297		8	91	1	0.000632193
	8	92	1	0.000440338		8	92	1	0.000512787		8	92	1	0.000629753
	8	93	1	0.000439571		8	93	1	0.000510816		8	93	1	0.000627744
	8	94	1	0.000439994		8	94	1	0.000509283		8	94	1	0.000624193
	8	95	1	0.000443201		8	95	1	0.000509485		8	95	1	0.00061795
	8	96	1	0.000445937		8	96	1	0.000509359		8	96	1	0.000612884
	8	97	1	0.000447127		8	97	1	0.000508799		8	97	1	0.000611203
	8	98	1	0.000451712		8	98	1	0.000508808		8	98	1	0.000604261
	8	99	1	0.00045931		8	99	1	0.000509415		8	99	1	0.000599689
	8	100	1	0.000471002		8	100	1	0.00050976		8	100	1	0.000591386
	9	1	1	0.000428089		9	1	1	0.000491269		9	1	1	0.00044413
	9	2	1	0.000424992		9	2	1	0.000483792		9	2	1	0.000462703
	9	3	1	0.000422846		9	3	1	0.000473833		9	3	1	0.000484579
	9	4	1	0.000420145		9	4	1	0.000467514		9	4	1	0.000502217
	9	5	1	0.000417481		9	5	1	0.00046431		9	5	1	0.000516322
	9	6	1	0.000414632		9	6	1	0.000462277		9	6	1	0.000526789
	9	7	1	0.000411282		9	7	1	0.000460304		9	7	1	0.000530115
	9	8	1	0.000407994		9	8	1	0.000458337		9	8	1	0.000533555
	9	9	1	0.000405222		9	9	1	0.000456756		9	9	1	0.000534174
	9	10	1	0.000402669		9	10	1	0.000455447		9	10	1	0.000534691
	9	11	1	0.00040027		9	11	1	0.000453387		9	11	1	0.000536336
	9	12	1	0.000398336		9	12	1	0.000451871		9	12	1	0.000537838
	9	13	1	0.000396712		9	13	1	0.000450707		9	13	1	0.000539045
	9	14	1	0.000395883		9	14	1	0.000449749		9	14	1	0.00053977
	9	15	1	0.00039519		9	15	1	0.000448782		9	15	1	0.000540182
	9	16	1	0.0003944		9	16	1	0.000448135		9	16	1	0.000540498
	9	17	1	0.000393997		9	17	1	0.000447432		9	17	1	0.000539537
	9	18	1	0.000393974		9	18	1	0.000446978		9	18	1	0.000538289
	9	19	1	0.000394143		9	19	1	0.00044704		9	19	1	0.000537614
	9	20	1	0.000395706		9	20	1	0.000447484		9	20	1	0.000537257
	9	21	1	0.000395996		9	21	1	0.000448321		9	21	1	0.000536835
	9	22	1	0.000396036		9	22	1	0.000448504		9	22	1	0.000536943
	9	23	1	0.000395941		9	23	1	0.000448089		9	23	1	0.00053721
	9	24	1	0.000396094		9	24	1	0.000447689		9	24	1	0.000537723
	9	25	1	0.000397064		9	25	1	0.000447912		9	25	1	0.000538762
	9	26	1	0.000398014		9	26	1	0.000447071		9	26	1	0.000539208
	9	27	1	0.000395832		9	27	1	0.000445661		9	27	1	0.000538976
	9	28	1	0.000395619		9	28	1	0.000444925		9	28	1	0.000539135
	9	29	1	0.000397822		9	29	1	0.000443389		9	29	1	0.000540146
	9	30	1	0.000403863		9	30	1	0.0004442		9	30	1	0.000540626
	9	31	1	0.000403841		9	31	1	0.00044464		9	31	1	0.000541405
	9	32	1	0.000405092		9	32	1	0.000444688		9	32	1	0.000541847
	9	33	1	0.000408709		9	33	1	0.000446099		9	33	1	0.000542274
	9	34	1	0.000407274		9	34	1	0.00044819		9	34	1	0.000543095
	9	35	1	0.000417787		9	35	1	0.000451642		9	35	1	0.000543885
	9	36	1	0.00041613		9	36	1	0.000459169		9	36	1	0.00054503
	9	37	1	0.000408572		9	37	1	0.000459133		9	37	1	0.000545419
	9	38	1	0.000421755		9	38	1	0.000461633		9	38	1	0.000547001
	9	39	1	0.000424563		9	39	1	0.000458677		9	39	1	0.000547744
	9	40	1	0.000444444		9	40	1	0.000459555		9	40	1	0.000547272
	9	41	1	0.00043521		9	41	1	0.000463018		9	41	1	0.000546623
	9	42	1	0.000432083		9	42	1	0.00046345		9	42	1	0.000544395
	9	43	1	0.00043666		9	43	1	0.000462075		9	43	1	0.000544223
	9	44	1	0.000431905		9	44	1	0.000460801		9	44	1	0.000542777
	9	45	1	0.000439675		9	45	1	0.000460306		9	45	1	0.000543993
	9	46	1	0.000441752		9	46	1	0.000461066		9	46	1	0.000543067
	9	47	1	0.000449071		9	47	1	0.000461324		9	47	1	0.000546171
	9	48	1	0.00044811		9	48	1	0.0004605		9	48	1	0.000551039
	9	49	1	0.000447488		9	49	1	0.00045994		9	49	1	0.000558479
	9	50	1	0.000449702		9	50	1	0.000456403		9	50	1	0.000566192
	9	51	1	0.000448137		9	51	1	0.000454452		9	51	1	0.000577896
	9	52	1	0.000449278		9	52	1	0.000454359		9	52	1	0.000587832
	9	53	1	0.000452858		9	53	1	0.000452708		9	53	1	0.000593542
	9	54	1	0.000455285		9	54	1	0.000452063		9	54	1	0.000599885
	9	55	1	0.000450273		9	55	1	0.000452482		9	55	1	0.000605256
	9	56	1	0.000446856		9	56	1	0.000451267		9	56	1	0.000609057
	9	57	1	0.000432564		9	57	1	0.000452776		9	57	1	0.000611014
	9	58	1	0.000432352		9	58	1	0.000451545		9	58	1	0.00061278
	9	59	1	0.000423877		9	59	1	0.000454294		9	59	1	0.000612414
	9	60	1	0.000418597		9	60	1	0.000454946		9	60	1	0.000608186
	9	61	1	0.000412791		9	61	1	0.000457917		9	61	1	0.000602686
	9	62	1	0.000408847		9	62	1	0.000457036		9	62	1	0.000598268
	9	63	1	0.000407976		9	63	1	0.000453084		9	63	1	0.000591285
	9	64	1	0.000404521		9	64	1	0.000451286		9	64	1	0.000584418
	9	65	1	0.000404559		9	65	1	0.000449489		9	65	1	0.000577999
	9	66	1	0.0004041		9	66	1	0.000447057		9	66	1	0.000573555
	9	67	1	0.000403876		9	67	1	0.000447599		9	67	1	0.000570493
	9	68	1	0.000404192		9	68	1	0.000448132		9	68	1	0.000567909
	9	69	1	0.000403064		9	69	1	0.000449482		9	69	1	0.000565448
	9	70	1	0.000401242		9	70	1	0.000451045		9	70	1	0.000563131
	9	71	1	0.000401396		9	71	1	0.000451956		9	71	1	0.000561469
	9	72	1	0.000401165		9	72	1	0.000452948		9	72	1	0.000561498
	9	73	1	0.000401133		9	73	1	0.000454538		9	73	1	0.000560431
	9	74	1	0.000400302		9	74	1	0.000456567		9	74	1	0.00055769
	9	75	1	0.000399343		9	75	1	0.000458517		9	75	1	0.000554798
	9	76	1	0.000397875		9	76	1	0.000459852		9	76	1	0.000551894
	9	77	1	0.000396973		9	77	1	0.000459662		9	77	1	0.000548618
	9	78	1	0.000396182		9	78	1	0.000459437		9	78	1	0.000545182
	9	79	1	0.000395743		9	79	1	0.000458787		9	79	1	0.000541307
	9	80	1	0.000395963		9	80	1	0.000457666		9	80	1	0.000536985
	9	81	1	0.000395467		9	81	1	0.000457133		9	81	1	0.000533
	9	82	1	0.000394944		9	82	1	0.000456064		9	82	1	0.000529852
	9	83	1	0.000394234		9	83	1	0.000455271		9	83	1	0.000527319
	9	84	1	0.000393759		9	84	1	0.000454402		9	84	1	0.000524787
	9	85	1	0.000394113		9	85	1	0.000452927		9	85	1	0.000523232
	9	86	1	0.000395549		9	86	1	0.000451936		9	86	1	0.000522052
	9	87	1	0.000396835		9	87	1	0.000451826		9	87	1	0.00052138
	9	88	1	0.000398674		9	88	1	0.000452425		9	88	1	0.000522311
	9	89	1	0.000401076		9	89	1	0.000452673		9	89	1	0.000523492
	9	90	1	0.000402664		9	90	1	0.000453189		9	90	1	0.000525206
	9	91	1	0.000403837		9	91	1	0.000453724		9	91	1	0.000527866
	9	92	1	0.00040518		9	92	1	0.000454955		9	92	1	0.000529734
	9	93	1	0.000406471		9	93	1	0.000456347		9	93	1	0.000531118
	9	94	1	0.000408		9	94	1	0.000457911		9	94	1	0.000531487
	9	95	1	0.000409493		9	95	1	0.000460213		9	95	1	0.000531048
	9	96	1	0.000411005		9	96	1	0.000462262		9	96	1	0.000530117
	9	97	1	0.000413392		9	97	1	0.000466281		9	97	1	0.000526574
	9	98	1	0.000417113		9	98	1	0.00047246		9	98	1	0.000520888
	9	99	1	0.000422211		9	99	1	0.000480622		9	99	1	0.000514421
	9	100	1	0.000426582		9	100	1	0.000488553		9	100	1	0.000505077
	10	1	1	0.00045694		10	1	1	0.000505487		10	1	1	0.000570393
	10	2	1	0.000453376		10	2	1	0.000506149		10	2	1	0.000574096
	10	3	1	0.000445282		10	3	1	0.000506101		10	3	1	0.000580742
	10	4	1	0.000442713		10	4	1	0.000504254		10	4	1	0.000585719
	10	5	1	0.000441666		10	5	1	0.000502832		10	5	1	0.000596237
	10	6	1	0.000441571		10	6	1	0.000505718		10	6	1	0.000602153
	10	7	1	0.000441057		10	7	1	0.000507631		10	7	1	0.000607437
	10	8	1	0.000437353		10	8	1	0.000509896		10	8	1	0.000611146
	10	9	1	0.00043531		10	9	1	0.000513593		10	9	1	0.000614608
	10	10	1	0.000433542		10	10	1	0.000513628		10	10	1	0.000617209
	10	11	1	0.000432967		10	11	1	0.000513035		10	11	1	0.000615779
	10	12	1	0.000434164		10	12	1	0.000511934		10	12	1	0.000619449
	10	13	1	0.000434358		10	13	1	0.00051415		10	13	1	0.000617092
	10	14	1	0.000432969		10	14	1	0.000510053		10	14	1	0.000619005
	10	15	1	0.000431782		10	15	1	0.000508866		10	15	1	0.000619064
	10	16	1	0.000434947		10	16	1	0.000508665		10	16	1	0.000620483
	10	17	1	0.000433318		10	17	1	0.00051485		10	17	1	0.00061625
	10	18	1	0.000434004		10	18	1	0.000521256		10	18	1	0.00061492
	10	19	1	0.000433402		10	19	1	0.000521986		10	19	1	0.000610581
	10	20	1	0.000432124		10	20	1	0.000520483		10	20	1	0.000609866
	10	21	1	0.000430368		10	21	1	0.000521078		10	21	1	0.000610353
	10	22	1	0.00043129		10	22	1	0.000516573		10	22	1	0.00061063
	10	23	1	0.000430986		10	23	1	0.000516877		10	23	1	0.0006114
	10	24	1	0.000430966		10	24	1	0.000524403		10	24	1	0.000611646
	10	25	1	0.000430528		10	25	1	0.000530213		10	25	1	0.000608154
	10	26	1	0.000429789		10	26	1	0.000526002		10	26	1	0.000600488
	10	27	1	0.000431389		10	27	1	0.000528174		10	27	1	0.000594544
	10	28	1	0.000433188		10	28	1	0.000527964		10	28	1	0.00059223
	10	29	1	0.000437223		10	29	1	0.000530326		10	29	1	0.000588007
	10	30	1	0.000442026		10	30	1	0.000530644		10	30	1	0.00058361
	10	31	1	0.000443907		10	31	1	0.000531502		10	31	1	0.000579275
	10	32	1	0.000444556		10	32	1	0.000532546		10	32	1	0.000573906
	10	33	1	0.00044623		10	33	1	0.00053151		10	33	1	0.000568321
	10	34	1	0.000448547		10	34	1	0.000533746		10	34	1	0.000564976
	10	35	1	0.000450544		10	35	1	0.000531958		10	35	1	0.000560858
	10	36	1	0.000450161		10	36	1	0.000530072		10	36	1	0.000559261
	10	37	1	0.000452309		10	37	1	0.000529519		10	37	1	0.00055539
	10	38	1	0.000455817		10	38	1	0.000529481		10	38	1	0.000551467
	10	39	1	0.000459241		10	39	1	0.000528998		10	39	1	0.000549057
	10	40	1	0.000461334		10	40	1	0.000526725		10	40	1	0.000548731
	10	41	1	0.000463656		10	41	1	0.000527554		10	41	1	0.000546794
	10	42	1	0.000466452		10	42	1	0.000524652		10	42	1	0.000543421
	10	43	1	0.000468275		10	43	1	0.000524389		10	43	1	0.000540676
	10	44	1	0.000470082		10	44	1	0.000521113		10	44	1	0.000535206
	10	45	1	0.000473222		10	45	1	0.000520245		10	45	1	0.000532931
	10	46	1	0.000474035		10	46	1	0.000521798		10	46	1	0.000533026
	10	47	1	0.000479318		10	47	1	0.000519548		10	47	1	0.000529689
	10	48	1	0.000482301		10	48	1	0.000516785		10	48	1	0.000526844
	10	49	1	0.000482815		10	49	1	0.000521777		10	49	1	0.000526965
	10	50	1	0.000482138		10	50	1	0.000519473		10	50	1	0.000527417
	10	51	1	0.000481085		10	51	1	0.000519138		10	51	1	0.000529266
	10	52	1	0.000480057		10	52	1	0.000517518		10	52	1	0.000532807
	10	53	1	0.00047899		10	53	1	0.000519835		10	53	1	0.000532579
	10	54	1	0.000478168		10	54	1	0.000521051		10	54	1	0.00053516
	10	55	1	0.000477526		10	55	1	0.000522965		10	55	1	0.000534296
	10	56	1	0.000476211		10	56	1	0.00052258		10	56	1	0.000536787
	10	57	1	0.000475996		10	57	1	0.00052455		10	57	1	0.000539206
	10	58	1	0.000476101		10	58	1	0.000528533		10	58	1	0.000541087
	10	59	1	0.000475549		10	59	1	0.000530089		10	59	1	0.000543751
	10	60	1	0.000475537		10	60	1	0.000528803		10	60	1	0.000543495
	10	61	1	0.000475946		10	61	1	0.000530467		10	61	1	0.00054245
	10	62	1	0.000477255		10	62	1	0.000532192		10	62	1	0.000543804
	10	63	1	0.000478642		10	63	1	0.000535808		10	63	1	0.000547221
	10	64	1	0.000476262		10	64	1	0.00053658		10	64	1	0.000549152
	10	65	1	0.000476342		10	65	1	0.000536727		10	65	1	0.000549634
	10	66	1	0.000478192		10	66	1	0.000536282		10	66	1	0.000551761
	10	67	1	0.000479367		10	67	1	0.000534911		10	67	1	0.000552734
	10	68	1	0.00048142		10	68	1	0.000534171		10	68	1	0.000555409
	10	69	1	0.00047935		10	69	1	0.000533434		10	69	1	0.00055865
	10	70	1	0.000481081		10	70	1	0.000529172		10	70	1	0.0005618
	10	71	1	0.000484368		10	71	1	0.000526689		10	71	1	0.000563626
	10	72	1	0.000484762		10	72	1	0.000525281		10	72	1	0.000566383
	10	73	1	0.000482636		10	73	1	0.000524547		10	73	1	0.000569142
	10	74	1	0.000479578		10	74	1	0.000525021		10	74	1	0.000561188
	10	75	1	0.000475514		10	75	1	0.000522349		10	75	1	0.000558815
	10	76	1	0.000473703		10	76	1	0.000520505		10	76	1	0.000556417
	10	77	1	0.000470826		10	77	1	0.000515207		10	77	1	0.000557921
	10	78	1	0.000467246		10	78	1	0.000511673		10	78	1	0.00055385
	10	79	1	0.000463581		10	79	1	0.000505327		10	79	1	0.000552941
	10	80	1	0.000459892		10	80	1	0.000500011		10	80	1	0.000553251
	10	81	1	0.00045692		10	81	1	0.000488194		10	81	1	0.000549333
	10	82	1	0.000455523		10	82	1	0.000480084		10	82	1	0.000546989
	10	83	1	0.000450405		10	83	1	0.000473299		10	83	1	0.00054371
	10	84	1	0.000445074		10	84	1	0.000466135		10	84	1	0.000541036
	10	85	1	0.000438898		10	85	1	0.000462232		10	85	1	0.000541421
	10	86	1	0.000435904		10	86	1	0.000460764		10	86	1	0.000542584
	10	87	1	0.000432411		10	87	1	0.000459923		10	87	1	0.000539776
	10	88	1	0.000428324		10	88	1	0.000457464		10	88	1	0.000537973
	10	89	1	0.000424796		10	89	1	0.000455642		10	89	1	0.00053632
	10	90	1	0.000420397		10	90	1	0.000455952		10	90	1	0.000534652
	10	91	1	0.000418738		10	91	1	0.000455774		10	91	1	0.000534647
	10	92	1	0.000417646		10	92	1	0.000455792		10	92	1	0.000531148
	10	93	1	0.00041595		10	93	1	0.000456796		10	93	1	0.000533091
	10	94	1	0.000415506		10	94	1	0.00045713		10	94	1	0.000533687
	10	95	1	0.0004154		10	95	1	0.000457189		10	95	1	0.000535812
	10	96	1	0.000416477		10	96	1	0.000458758		10	96	1	0.000533016
	10	97	1	0.000423492		10	97	1	0.0004634		10	97	1	0.00053073
	10	98	1	0.00042605		10	98	1	0.000468635		10	98	1	0.000509723
	10	99	1	0.000428485		10	99	1	0.000477474		10	99	1	0.000493259
	10	100	1	0.000433277		10	100	1	0.000489248		10	100	1	0.000477915
	11	1	1	0.000465857		11	1	1	0.000500069		11	1	1	0.00060384
	11	2	1	0.000455558		11	2	1	0.000495214		11	2	1	0.00061979
	11	3	1	0.00044758		11	3	1	0.000494958		11	3	1	0.000625545
	11	4	1	0.0004419		11	4	1	0.000496419		11	4	1	0.000621891
	11	5	1	0.00043947		11	5	1	0.000496891		11	5	1	0.000633595
	11	6	1	0.000436494		11	6	1	0.000498395		11	6	1	0.00063896
	11	7	1	0.000436773		11	7	1	0.000500412		11	7	1	0.000639975
	11	8	1	0.000437672		11	8	1	0.000502488		11	8	1	0.000645132
	11	9	1	0.00044041		11	9	1	0.000502285		11	9	1	0.000649501
	11	10	1	0.00044275		11	10	1	0.000504488		11	10	1	0.000648447
	11	11	1	0.000441131		11	11	1	0.000507781		11	11	1	0.00064789
	11	12	1	0.000440275		11	12	1	0.000510038		11	12	1	0.000640706
	11	13	1	0.000440043		11	13	1	0.000510602		11	13	1	0.00063569
	11	14	1	0.000442243		11	14	1	0.000511858		11	14	1	0.000635244
	11	15	1	0.000442643		11	15	1	0.000514587		11	15	1	0.000638674
	11	16	1	0.000442965		11	16	1	0.000517579		11	16	1	0.000639508
	11	17	1	0.000443983		11	17	1	0.000518029		11	17	1	0.000643663
	11	18	1	0.000441612		11	18	1	0.000519545		11	18	1	0.000642571
	11	19	1	0.000440605		11	19	1	0.000517981		11	19	1	0.000637287
	11	20	1	0.000440625		11	20	1	0.000514215		11	20	1	0.000643206
	11	21	1	0.000440963		11	21	1	0.00051696		11	21	1	0.000635882
	11	22	1	0.000442961		11	22	1	0.000515707		11	22	1	0.000629037
	11	23	1	0.000443717		11	23	1	0.000516715		11	23	1	0.000622495
	11	24	1	0.000445099		11	24	1	0.000514539		11	24	1	0.00061231
	11	25	1	0.000446681		11	25	1	0.000514061		11	25	1	0.000609162
	11	26	1	0.000445966		11	26	1	0.000513896		11	26	1	0.000604011
	11	27	1	0.000447272		11	27	1	0.000515428		11	27	1	0.000594974
	11	28	1	0.000448751		11	28	1	0.000517543		11	28	1	0.000600214
	11	29	1	0.000450549		11	29	1	0.000519719		11	29	1	0.000591305
	11	30	1	0.000452021		11	30	1	0.000520699		11	30	1	0.000596236
	11	31	1	0.000453672		11	31	1	0.00051912		11	31	1	0.000606188
	11	32	1	0.000456381		11	32	1	0.000519801		11	32	1	0.000609855
	11	33	1	0.000458446		11	33	1	0.000521362		11	33	1	0.000626412
	11	34	1	0.000460985		11	34	1	0.000522288		11	34	1	0.000643812
	11	35	1	0.000463087		11	35	1	0.000522947		11	35	1	0.000644474
	11	36	1	0.000464638		11	36	1	0.000520456		11	36	1	0.000637253
	11	37	1	0.000465942		11	37	1	0.000518329		11	37	1	0.000629419
	11	38	1	0.00046904		11	38	1	0.000519725		11	38	1	0.000623073
	11	39	1	0.000469651		11	39	1	0.000518174		11	39	1	0.000627427
	11	40	1	0.000469952		11	40	1	0.000517285		11	40	1	0.000622289
	11	41	1	0.000470834		11	41	1	0.000514338		11	41	1	0.000619239
	11	42	1	0.000471102		11	42	1	0.000511375		11	42	1	0.000612602
	11	43	1	0.000472475		11	43	1	0.000508534		11	43	1	0.000609157
	11	44	1	0.000472117		11	44	1	0.00050706		11	44	1	0.000597574
	11	45	1	0.000471771		11	45	1	0.000507129		11	45	1	0.000590381
	11	46	1	0.000471771		11	46	1	0.000506732		11	46	1	0.000583
	11	47	1	0.000471046		11	47	1	0.0005051		11	47	1	0.000581308
	11	48	1	0.000470922		11	48	1	0.000504036		11	48	1	0.000571731
	11	49	1	0.000470581		11	49	1	0.000501588		11	49	1	0.000566586
	11	50	1	0.000468074		11	50	1	0.000500643		11	50	1	0.000554892
	11	51	1	0.000467113		11	51	1	0.000500716		11	51	1	0.000554573
	11	52	1	0.000466987		11	52	1	0.000499871		11	52	1	0.000547482
	11	53	1	0.000466349		11	53	1	0.000501319		11	53	1	0.000545056
	11	54	1	0.000465105		11	54	1	0.000503556		11	54	1	0.000545272
	11	55	1	0.000463377		11	55	1	0.000503145		11	55	1	0.000545098
	11	56	1	0.000462778		11	56	1	0.000502316		11	56	1	0.000543452
	11	57	1	0.000461146		11	57	1	0.000501546		11	57	1	0.00053793
	11	58	1	0.000459931		11	58	1	0.000500416		11	58	1	0.000538447
	11	59	1	0.000458085		11	59	1	0.000500505		11	59	1	0.000541508
	11	60	1	0.000458277		11	60	1	0.000497864		11	60	1	0.000541254
	11	61	1	0.000456166		11	61	1	0.000498278		11	61	1	0.000542252
	11	62	1	0.000455885		11	62	1	0.000497398		11	62	1	0.000543748
	11	63	1	0.000455037		11	63	1	0.000496819		11	63	1	0.000546012
	11	64	1	0.000455077		11	64	1	0.000497091		11	64	1	0.000544632
	11	65	1	0.000456019		11	65	1	0.000500011		11	65	1	0.000542806
	11	66	1	0.00045556		11	66	1	0.000499102		11	66	1	0.00054435
	11	67	1	0.0004546		11	67	1	0.000501088		11	67	1	0.000545883
	11	68	1	0.000455198		11	68	1	0.000499171		11	68	1	0.0005467
	11	69	1	0.000454735		11	69	1	0.000497715		11	69	1	0.000547261
	11	70	1	0.000454631		11	70	1	0.000496593		11	70	1	0.00054848
	11	71	1	0.000453772		11	71	1	0.000495434		11	71	1	0.000555307
	11	72	1	0.000453533		11	72	1	0.000492925		11	72	1	0.000558879
	11	73	1	0.000452528		11	73	1	0.000490383		11	73	1	0.000562025
	11	74	1	0.000450435		11	74	1	0.000488396		11	74	1	0.000561925
	11	75	1	0.000446695		11	75	1	0.000485726		11	75	1	0.000560519
	11	76	1	0.000444363		11	76	1	0.000481451		11	76	1	0.000560344
	11	77	1	0.000441153		11	77	1	0.000482272		11	77	1	0.000560328
	11	78	1	0.000437306		11	78	1	0.000477623		11	78	1	0.000561674
	11	79	1	0.00043261		11	79	1	0.000473879		11	79	1	0.000564473
	11	80	1	0.000427983		11	80	1	0.000470846		11	80	1	0.000563404
	11	81	1	0.000424233		11	81	1	0.000467761		11	81	1	0.00055656
	11	82	1	0.000419764		11	82	1	0.000464462		11	82	1	0.00055475
	11	83	1	0.000415123		11	83	1	0.000463341		11	83	1	0.00055494
	11	84	1	0.000411387		11	84	1	0.000460709		11	84	1	0.000550148
	11	85	1	0.00040888		11	85	1	0.000460006		11	85	1	0.000544581
	11	86	1	0.000407005		11	86	1	0.00045878		11	86	1	0.000539069
	11	87	1	0.000405863		11	87	1	0.000457777		11	87	1	0.000539385
	11	88	1	0.00040501		11	88	1	0.000456451		11	88	1	0.00053299
	11	89	1	0.000403622		11	89	1	0.000454979		11	89	1	0.000529253
	11	90	1	0.000403007		11	90	1	0.000454565		11	90	1	0.00052825
	11	91	1	0.000402845		11	91	1	0.00045595		11	91	1	0.000529315
	11	92	1	0.000402598		11	92	1	0.000456019		11	92	1	0.000528087
	11	93	1	0.00040302		11	93	1	0.000455288		11	93	1	0.000529969
	11	94	1	0.000402931		11	94	1	0.000455334		11	94	1	0.000532627
	11	95	1	0.000404296		11	95	1	0.000455573		11	95	1	0.000529038
	11	96	1	0.000405173		11	96	1	0.000457465		11	96	1	0.000530139
	11	97	1	0.000408078		11	97	1	0.000462527		11	97	1	0.000529318
	11	98	1	0.000411581		11	98	1	0.000468292		11	98	1	0.000526983
	11	99	1	0.000418488		11	99	1	0.000476326		11	99	1	0.000530263
	11	100	1	0.000427813		11	100	1	0.000486828		11	100	1	0.000532554
	12	1	1	0.000461037		12	1	1	0.000512295		12	1	1	0.000586021
	12	2	1	0.000456346		12	2	1	0.000510891		12	2	1	0.000589106
	12	3	1	0.000451526		12	3	1	0.000510409		12	3	1	0.000593098
	12	4	1	0.000447842		12	4	1	0.000509787		12	4	1	0.000594286
	12	5	1	0.000445952		12	5	1	0.000509268		12	5	1	0.000597652
	12	6	1	0.000443353		12	6	1	0.000509359		12	6	1	0.000603532
	12	7	1	0.000439929		12	7	1	0.000510306		12	7	1	0.000606217
	12	8	1	0.000437199		12	8	1	0.000511749		12	8	1	0.000609649
	12	9	1	0.000435011		12	9	1	0.000512402		12	9	1	0.000615275
	12	10	1	0.00043349		12	10	1	0.00051222		12	10	1	0.000621464
	12	11	1	0.000432772		12	11	1	0.000512892		12	11	1	0.000622014
	12	12	1	0.000432987		12	12	1	0.00051421		12	12	1	0.000624632
	12	13	1	0.000433565		12	13	1	0.000515488		12	13	1	0.000626966
	12	14	1	0.000433743		12	14	1	0.000516169		12	14	1	0.000628591
	12	15	1	0.000433772		12	15	1	0.000516685		12	15	1	0.000628366
	12	16	1	0.000433856		12	16	1	0.000517252		12	16	1	0.000630815
	12	17	1	0.000433702		12	17	1	0.000518178		12	17	1	0.000630023
	12	18	1	0.000433657		12	18	1	0.000518698		12	18	1	0.000627969
	12	19	1	0.000433387		12	19	1	0.000518607		12	19	1	0.000628141
	12	20	1	0.000433078		12	20	1	0.000518495		12	20	1	0.000628837
	12	21	1	0.0004324		12	21	1	0.000519102		12	21	1	0.000630906
	12	22	1	0.000432142		12	22	1	0.000519539		12	22	1	0.000630629
	12	23	1	0.000432551		12	23	1	0.0005199		12	23	1	0.000627589
	12	24	1	0.000432614		12	24	1	0.000519458		12	24	1	0.000627009
	12	25	1	0.000432372		12	25	1	0.000520687		12	25	1	0.000625616
	12	26	1	0.000432495		12	26	1	0.000520893		12	26	1	0.000626051
	12	27	1	0.000432278		12	27	1	0.000521304		12	27	1	0.0006275
	12	28	1	0.000431677		12	28	1	0.000521179		12	28	1	0.000629671
	12	29	1	0.00043128		12	29	1	0.000521418		12	29	1	0.00062835
	12	30	1	0.000431466		12	30	1	0.000520449		12	30	1	0.000626818
	12	31	1	0.000431449		12	31	1	0.000521783		12	31	1	0.000624314
	12	32	1	0.000431774		12	32	1	0.000523205		12	32	1	0.000622149
	12	33	1	0.000431244		12	33	1	0.000523913		12	33	1	0.000620216
	12	34	1	0.000431637		12	34	1	0.000523424		12	34	1	0.000619107
	12	35	1	0.000431505		12	35	1	0.000524791		12	35	1	0.000616642
	12	36	1	0.000431401		12	36	1	0.000525407		12	36	1	0.000613515
	12	37	1	0.000432119		12	37	1	0.000525878		12	37	1	0.00061129
	12	38	1	0.000432759		12	38	1	0.000527413		12	38	1	0.000608466
	12	39	1	0.000432736		12	39	1	0.0005281		12	39	1	0.000603511
	12	40	1	0.000432886		12	40	1	0.00052856		12	40	1	0.000598968
	12	41	1	0.000433452		12	41	1	0.000530715		12	41	1	0.000594501
	12	42	1	0.000434319		12	42	1	0.000530999		12	42	1	0.000588088
	12	43	1	0.000434862		12	43	1	0.000532236		12	43	1	0.000584778
	12	44	1	0.000435574		12	44	1	0.000532567		12	44	1	0.000582046
	12	45	1	0.00043704		12	45	1	0.000532473		12	45	1	0.000577496
	12	46	1	0.00043876		12	46	1	0.000531823		12	46	1	0.000574244
	12	47	1	0.000439979		12	47	1	0.000531867		12	47	1	0.000569087
	12	48	1	0.000442129		12	48	1	0.000531773		12	48	1	0.000565499
	12	49	1	0.000443959		12	49	1	0.000531325		12	49	1	0.000563494
	12	50	1	0.000445911		12	50	1	0.000530812		12	50	1	0.000562019
	12	51	1	0.000447437		12	51	1	0.000531238		12	51	1	0.000560354
	12	52	1	0.000449074		12	52	1	0.000530628		12	52	1	0.000557454
	12	53	1	0.000451104		12	53	1	0.000529425		12	53	1	0.000554497
	12	54	1	0.000452999		12	54	1	0.000528959		12	54	1	0.000551838
	12	55	1	0.000454828		12	55	1	0.000527722		12	55	1	0.000549406
	12	56	1	0.000456627		12	56	1	0.000526117		12	56	1	0.000547667
	12	57	1	0.000458775		12	57	1	0.000524729		12	57	1	0.000544946
	12	58	1	0.000460837		12	58	1	0.000522877		12	58	1	0.000543265
	12	59	1	0.000463191		12	59	1	0.000520999		12	59	1	0.000542924
	12	60	1	0.000465392		12	60	1	0.00051997		12	60	1	0.00054125
	12	61	1	0.000467155		12	61	1	0.000518545		12	61	1	0.000539502
	12	62	1	0.000468439		12	62	1	0.000515554		12	62	1	0.000539089
	12	63	1	0.000469732		12	63	1	0.000512714		12	63	1	0.000538735
	12	64	1	0.000471566		12	64	1	0.000512524		12	64	1	0.000538263
	12	65	1	0.00047315		12	65	1	0.000511563		12	65	1	0.000536526
	12	66	1	0.00047468		12	66	1	0.000509276		12	66	1	0.000535599
	12	67	1	0.000475972		12	67	1	0.000506232		12	67	1	0.000535634
	12	68	1	0.000476204		12	68	1	0.000503836		12	68	1	0.000535159
	12	69	1	0.000476042		12	69	1	0.000501876		12	69	1	0.000534292
	12	70	1	0.000475409		12	70	1	0.000499189		12	70	1	0.000533544
	12	71	1	0.000474294		12	71	1	0.000495796		12	71	1	0.000532244
	12	72	1	0.000472419		12	72	1	0.000492681		12	72	1	0.000529911
	12	73	1	0.000469583		12	73	1	0.000489828		12	73	1	0.000527932
	12	74	1	0.00046636		12	74	1	0.000486277		12	74	1	0.000527918
	12	75	1	0.000463227		12	75	1	0.000483793		12	75	1	0.00052635
	12	76	1	0.000460227		12	76	1	0.000480743		12	76	1	0.000525916
	12	77	1	0.000457188		12	77	1	0.000478063		12	77	1	0.0005239
	12	78	1	0.000453862		12	78	1	0.000475297		12	78	1	0.000523673
	12	79	1	0.00045071		12	79	1	0.000472686		12	79	1	0.000524564
	12	80	1	0.00044746		12	80	1	0.000470255		12	80	1	0.000523385
	12	81	1	0.000444474		12	81	1	0.000467018		12	81	1	0.000520699
	12	82	1	0.000442024		12	82	1	0.000465052		12	82	1	0.000521665
	12	83	1	0.000440089		12	83	1	0.000463208		12	83	1	0.000520941
	12	84	1	0.000438407		12	84	1	0.000461203		12	84	1	0.000517949
	12	85	1	0.000436721		12	85	1	0.000459209		12	85	1	0.000514408
	12	86	1	0.000436158		12	86	1	0.000458135		12	86	1	0.000512165
	12	87	1	0.000436231		12	87	1	0.000457352		12	87	1	0.000512382
	12	88	1	0.000436001		12	88	1	0.000456438		12	88	1	0.000512123
	12	89	1	0.000436062		12	89	1	0.000457239		12	89	1	0.000513982
	12	90	1	0.000435955		12	90	1	0.000459082		12	90	1	0.000512884
	12	91	1	0.00043597		12	91	1	0.000461127		12	91	1	0.000511533
	12	92	1	0.000436455		12	92	1	0.000463234		12	92	1	0.000510164
	12	93	1	0.000436337		12	93	1	0.000464671		12	93	1	0.000505305
	12	94	1	0.000435281		12	94	1	0.000466823		12	94	1	0.000496918
	12	95	1	0.000432243		12	95	1	0.000468254		12	95	1	0.000491015
	12	96	1	0.000428707		12	96	1	0.000469839		12	96	1	0.000484256
	12	97	1	0.000427312		12	97	1	0.000472583		12	97	1	0.00047562
	12	98	1	0.000427627		12	98	1	0.000475569		12	98	1	0.000466405
	12	99	1	0.000429421		12	99	1	0.000478875		12	99	1	0.000458058
	12	100	1	0.000433176		12	100	1	0.000481741		12	100	1	0.000455632
	13	1	1	0.000468448		13	1	1	0.000506961		13	1	1	0.000600787
	13	2	1	0.000459032		13	2	1	0.000505116		13	2	1	0.000603402
	13	3	1	0.000451723		13	3	1	0.000504182		13	3	1	0.000607751
	13	4	1	0.000446116		13	4	1	0.000504113		13	4	1	0.000611035
	13	5	1	0.000442165		13	5	1	0.000505029		13	5	1	0.000612409
	13	6	1	0.000440712		13	6	1	0.000505385		13	6	1	0.000614885
	13	7	1	0.000440523		13	7	1	0.000505003		13	7	1	0.000618044
	13	8	1	0.000440053		13	8	1	0.000504996		13	8	1	0.000620263
	13	9	1	0.000439608		13	9	1	0.000505277		13	9	1	0.00062312
	13	10	1	0.000437921		13	10	1	0.000506403		13	10	1	0.000622508
	13	11	1	0.000436806		13	11	1	0.000508171		13	11	1	0.000623817
	13	12	1	0.000436949		13	12	1	0.000509924		13	12	1	0.000628104
	13	13	1	0.000436895		13	13	1	0.000511596		13	13	1	0.000633097
	13	14	1	0.000436754		13	14	1	0.000513248		13	14	1	0.000635001
	13	15	1	0.000437344		13	15	1	0.0005151		13	15	1	0.000637234
	13	16	1	0.000438372		13	16	1	0.00051573		13	16	1	0.00063922
	13	17	1	0.00043902		13	17	1	0.000516308		13	17	1	0.000641722
	13	18	1	0.000439925		13	18	1	0.000517429		13	18	1	0.00063896
	13	19	1	0.000440887		13	19	1	0.000518394		13	19	1	0.000635521
	13	20	1	0.000441504		13	20	1	0.0005198		13	20	1	0.00063351
	13	21	1	0.00044219		13	21	1	0.00052004		13	21	1	0.000629979
	13	22	1	0.000442376		13	22	1	0.000522018		13	22	1	0.000628411
	13	23	1	0.000442671		13	23	1	0.000523111		13	23	1	0.000623323
	13	24	1	0.000442501		13	24	1	0.000522258		13	24	1	0.000621129
	13	25	1	0.000442259		13	25	1	0.000522164		13	25	1	0.00062041
	13	26	1	0.000441428		13	26	1	0.000520649		13	26	1	0.000619736
	13	27	1	0.00044038		13	27	1	0.000520913		13	27	1	0.000617749
	13	28	1	0.000441043		13	28	1	0.000520261		13	28	1	0.000618811
	13	29	1	0.000441609		13	29	1	0.000519158		13	29	1	0.000616477
	13	30	1	0.000441536		13	30	1	0.00051992		13	30	1	0.000617857
	13	31	1	0.000442107		13	31	1	0.000519384		13	31	1	0.000615756
	13	32	1	0.000441489		13	32	1	0.000518696		13	32	1	0.000615982
	13	33	1	0.000442382		13	33	1	0.000519161		13	33	1	0.000619634
	13	34	1	0.000443941		13	34	1	0.000519764		13	34	1	0.00061842
	13	35	1	0.000445639		13	35	1	0.000518929		13	35	1	0.00061783
	13	36	1	0.000447005		13	36	1	0.000518276		13	36	1	0.000616297
	13	37	1	0.000448071		13	37	1	0.000518853		13	37	1	0.000616774
	13	38	1	0.000449041		13	38	1	0.000520168		13	38	1	0.00061579
	13	39	1	0.000450252		13	39	1	0.000520696		13	39	1	0.000613655
	13	40	1	0.000452468		13	40	1	0.000521536		13	40	1	0.000616296
	13	41	1	0.000454041		13	41	1	0.000522812		13	41	1	0.000614934
	13	42	1	0.000455558		13	42	1	0.000524471		13	42	1	0.000617052
	13	43	1	0.000457604		13	43	1	0.00052355		13	43	1	0.000618706
	13	44	1	0.000459392		13	44	1	0.000523894		13	44	1	0.000612852
	13	45	1	0.000461217		13	45	1	0.000525426		13	45	1	0.000610704
	13	46	1	0.000462431		13	46	1	0.000524614		13	46	1	0.000610301
	13	47	1	0.000464299		13	47	1	0.00052395		13	47	1	0.000610922
	13	48	1	0.000466048		13	48	1	0.000523619		13	48	1	0.000607803
	13	49	1	0.000467591		13	49	1	0.000523734		13	49	1	0.000606467
	13	50	1	0.000469624		13	50	1	0.000523605		13	50	1	0.000604357
	13	51	1	0.000471364		13	51	1	0.000522629		13	51	1	0.000603769
	13	52	1	0.000472667		13	52	1	0.000521001		13	52	1	0.000600951
	13	53	1	0.000473724		13	53	1	0.000520169		13	53	1	0.000596144
	13	54	1	0.000474817		13	54	1	0.000519003		13	54	1	0.000589499
	13	55	1	0.000475155		13	55	1	0.00051785		13	55	1	0.000587079
	13	56	1	0.000476104		13	56	1	0.000515986		13	56	1	0.000582918
	13	57	1	0.000477427		13	57	1	0.000514491		13	57	1	0.000579881
	13	58	1	0.000477854		13	58	1	0.000511872		13	58	1	0.000574717
	13	59	1	0.000477529		13	59	1	0.000509131		13	59	1	0.000569806
	13	60	1	0.000477536		13	60	1	0.000506345		13	60	1	0.00056345
	13	61	1	0.000477411		13	61	1	0.000503773		13	61	1	0.000559555
	13	62	1	0.000476959		13	62	1	0.000500534		13	62	1	0.000557493
	13	63	1	0.000475426		13	63	1	0.000497632		13	63	1	0.000553664
	13	64	1	0.00047397		13	64	1	0.000495141		13	64	1	0.000549398
	13	65	1	0.000473214		13	65	1	0.000492594		13	65	1	0.000548446
	13	66	1	0.000471377		13	66	1	0.000490046		13	66	1	0.000544958
	13	67	1	0.000469213		13	67	1	0.000487466		13	67	1	0.000541061
	13	68	1	0.000467281		13	68	1	0.000485319		13	68	1	0.000541194
	13	69	1	0.000465314		13	69	1	0.000483204		13	69	1	0.000538879
	13	70	1	0.000463439		13	70	1	0.000480815		13	70	1	0.000537967
	13	71	1	0.000461705		13	71	1	0.000478772		13	71	1	0.000535329
	13	72	1	0.000459732		13	72	1	0.000476945		13	72	1	0.000533703
	13	73	1	0.000457294		13	73	1	0.000474119		13	73	1	0.000532398
	13	74	1	0.000454937		13	74	1	0.000470895		13	74	1	0.000530709
	13	75	1	0.000452978		13	75	1	0.000468774		13	75	1	0.000528739
	13	76	1	0.000451115		13	76	1	0.000466855		13	76	1	0.000527492
	13	77	1	0.000449348		13	77	1	0.000465363		13	77	1	0.000525549
	13	78	1	0.000447711		13	78	1	0.000464882		13	78	1	0.00052357
	13	79	1	0.00044607		13	79	1	0.000464572		13	79	1	0.000520891
	13	80	1	0.000443933		13	80	1	0.000464086		13	80	1	0.000518797
	13	81	1	0.000441678		13	81	1	0.000462569		13	81	1	0.000516675
	13	82	1	0.000439856		13	82	1	0.000461818		13	82	1	0.000512774
	13	83	1	0.000438141		13	83	1	0.000461224		13	83	1	0.000508255
	13	84	1	0.000436183		13	84	1	0.000460492		13	84	1	0.000504711
	13	85	1	0.000434675		13	85	1	0.000459912		13	85	1	0.000503551
	13	86	1	0.000433633		13	86	1	0.000458875		13	86	1	0.00050213
	13	87	1	0.000432549		13	87	1	0.000458265		13	87	1	0.000500258
	13	88	1	0.000431751		13	88	1	0.000458283		13	88	1	0.000500385
	13	89	1	0.000431019		13	89	1	0.000458947		13	89	1	0.000501413
	13	90	1	0.00042986		13	90	1	0.000460477		13	90	1	0.000503027
	13	91	1	0.000428948		13	91	1	0.000462278		13	91	1	0.000503527
	13	92	1	0.000428342		13	92	1	0.000464038		13	92	1	0.00050481
	13	93	1	0.000428528		13	93	1	0.000465427		13	93	1	0.000505617
	13	94	1	0.000428287		13	94	1	0.000466907		13	94	1	0.000506213
	13	95	1	0.000426301		13	95	1	0.000469496		13	95	1	0.000508604
	13	96	1	0.00042355		13	96	1	0.000471568		13	96	1	0.000508056
	13	97	1	0.00042086		13	97	1	0.000472392		13	97	1	0.000507959
	13	98	1	0.000419377		13	98	1	0.000475298		13	98	1	0.000510467
	13	99	1	0.000420592		13	99	1	0.000482001		13	99	1	0.000514174
	13	100	1	0.000425336		13	100	1	0.000489977		13	100	1	0.000516029
	14	1	1	0.000451517		14	1	1	0.000499067		14	1	1	0.000554882
	14	2	1	0.000452117		14	2	1	0.000497069		14	2	1	0.000557549
	14	3	1	0.000452717		14	3	1	0.000494012		14	3	1	0.000560149
	14	4	1	0.000452961		14	4	1	0.000490931		14	4	1	0.000562088
	14	5	1	0.000453037		14	5	1	0.000489154		14	5	1	0.000563712
	14	6	1	0.000452622		14	6	1	0.000488335		14	6	1	0.000565385
	14	7	1	0.000451713		14	7	1	0.000487986		14	7	1	0.000567672
	14	8	1	0.000450174		14	8	1	0.000488083		14	8	1	0.000570744
	14	9	1	0.000448657		14	9	1	0.000488479		14	9	1	0.000573757
	14	10	1	0.000447341		14	10	1	0.000488911		14	10	1	0.000576517
	14	11	1	0.000446056		14	11	1	0.000489186		14	11	1	0.000579336
	14	12	1	0.000444589		14	12	1	0.000489627		14	12	1	0.000582332
	14	13	1	0.000442869		14	13	1	0.000489912		14	13	1	0.000585699
	14	14	1	0.000441014		14	14	1	0.000490318		14	14	1	0.000589033
	14	15	1	0.000439201		14	15	1	0.000490919		14	15	1	0.000592474
	14	16	1	0.000437483		14	16	1	0.000491716		14	16	1	0.000596068
	14	17	1	0.000436216		14	17	1	0.000492705		14	17	1	0.000599618
	14	18	1	0.000435276		14	18	1	0.000493877		14	18	1	0.000603434
	14	19	1	0.00043445		14	19	1	0.00049516		14	19	1	0.000607673
	14	20	1	0.000433921		14	20	1	0.000496733		14	20	1	0.00061197
	14	21	1	0.000433664		14	21	1	0.000498693		14	21	1	0.000616136
	14	22	1	0.000433388		14	22	1	0.000500573		14	22	1	0.0006204
	14	23	1	0.000433586		14	23	1	0.000502345		14	23	1	0.000625087
	14	24	1	0.000434247		14	24	1	0.000504293		14	24	1	0.000629508
	14	25	1	0.000434933		14	25	1	0.000506368		14	25	1	0.000633558
	14	26	1	0.000435307		14	26	1	0.000508397		14	26	1	0.000637783
	14	27	1	0.000435978		14	27	1	0.000510627		14	27	1	0.000641945
	14	28	1	0.000436895		14	28	1	0.000512921		14	28	1	0.000646062
	14	29	1	0.000437881		14	29	1	0.000515455		14	29	1	0.000650154
	14	30	1	0.000438719		14	30	1	0.000517958		14	30	1	0.000654386
	14	31	1	0.000439709		14	31	1	0.00052038		14	31	1	0.000658203
	14	32	1	0.000440765		14	32	1	0.000523083		14	32	1	0.000662022
	14	33	1	0.000442016		14	33	1	0.000525791		14	33	1	0.000665543
	14	34	1	0.000443566		14	34	1	0.000528402		14	34	1	0.000668774
	14	35	1	0.000444918		14	35	1	0.000531185		14	35	1	0.000671788
	14	36	1	0.000446321		14	36	1	0.000533964		14	36	1	0.000674702
	14	37	1	0.000447587		14	37	1	0.000536637		14	37	1	0.000677296
	14	38	1	0.000448862		14	38	1	0.000539224		14	38	1	0.000679559
	14	39	1	0.000450255		14	39	1	0.000541653		14	39	1	0.00068158
	14	40	1	0.000451754		14	40	1	0.000543746		14	40	1	0.000683194
	14	41	1	0.000453394		14	41	1	0.000545552		14	41	1	0.000684509
	14	42	1	0.000454641		14	42	1	0.000547396		14	42	1	0.000685259
	14	43	1	0.000455828		14	43	1	0.000548975		14	43	1	0.000685827
	14	44	1	0.000457469		14	44	1	0.000550461		14	44	1	0.000686132
	14	45	1	0.000459222		14	45	1	0.000551738		14	45	1	0.000685928
	14	46	1	0.000461223		14	46	1	0.000552868		14	46	1	0.000685455
	14	47	1	0.000462436		14	47	1	0.000553752		14	47	1	0.000684426
	14	48	1	0.000463716		14	48	1	0.000554216		14	48	1	0.000683007
	14	49	1	0.000464781		14	49	1	0.000554073		14	49	1	0.000681292
	14	50	1	0.000465817		14	50	1	0.000553588		14	50	1	0.000678948
	14	51	1	0.000466412		14	51	1	0.000553103		14	51	1	0.000675855
	14	52	1	0.00046706		14	52	1	0.000552654		14	52	1	0.000672815
	14	53	1	0.000467536		14	53	1	0.000551721		14	53	1	0.000669433
	14	54	1	0.00046796		14	54	1	0.000550491		14	54	1	0.000666004
	14	55	1	0.000468434		14	55	1	0.00054908		14	55	1	0.000662578
	14	56	1	0.000468624		14	56	1	0.000547622		14	56	1	0.000658736
	14	57	1	0.000468848		14	57	1	0.000546098		14	57	1	0.000654743
	14	58	1	0.000468478		14	58	1	0.000544025		14	58	1	0.000650638
	14	59	1	0.000468211		14	59	1	0.000541987		14	59	1	0.000646507
	14	60	1	0.000467855		14	60	1	0.000539872		14	60	1	0.000642265
	14	61	1	0.000467389		14	61	1	0.000537602		14	61	1	0.000638263
	14	62	1	0.000467029		14	62	1	0.000535514		14	62	1	0.00063415
	14	63	1	0.00046651		14	63	1	0.000533147		14	63	1	0.000630099
	14	64	1	0.000465934		14	64	1	0.000530468		14	64	1	0.000626108
	14	65	1	0.000465153		14	65	1	0.000527647		14	65	1	0.000622106
	14	66	1	0.000464654		14	66	1	0.000524793		14	66	1	0.000618087
	14	67	1	0.000464044		14	67	1	0.000522039		14	67	1	0.000614341
	14	68	1	0.000463648		14	68	1	0.000519236		14	68	1	0.000610755
	14	69	1	0.000463374		14	69	1	0.000516398		14	69	1	0.000607142
	14	70	1	0.000462994		14	70	1	0.000513614		14	70	1	0.000603685
	14	71	1	0.000462188		14	71	1	0.000510604		14	71	1	0.000600379
	14	72	1	0.000460937		14	72	1	0.000507447		14	72	1	0.000597161
	14	73	1	0.000460268		14	73	1	0.000504486		14	73	1	0.000594046
	14	74	1	0.000459751		14	74	1	0.000501743		14	74	1	0.000591063
	14	75	1	0.000459039		14	75	1	0.000499053		14	75	1	0.000588249
	14	76	1	0.000458501		14	76	1	0.000496429		14	76	1	0.000585619
	14	77	1	0.000457901		14	77	1	0.000493994		14	77	1	0.000583105
	14	78	1	0.000456964		14	78	1	0.000491563		14	78	1	0.000580345
	14	79	1	0.000455965		14	79	1	0.000489225		14	79	1	0.000577787
	14	80	1	0.000455045		14	80	1	0.000486853		14	80	1	0.000575269
	14	81	1	0.00045439		14	81	1	0.000484596		14	81	1	0.00057279
	14	82	1	0.000453528		14	82	1	0.000482509		14	82	1	0.000570613
	14	83	1	0.000452803		14	83	1	0.000480292		14	83	1	0.000568432
	14	84	1	0.000452179		14	84	1	0.00047838		14	84	1	0.000566325
	14	85	1	0.000451618		14	85	1	0.000476689		14	85	1	0.000564218
	14	86	1	0.00045129		14	86	1	0.000475215		14	86	1	0.000562276
	14	87	1	0.000451086		14	87	1	0.000473842		14	87	1	0.000560434
	14	88	1	0.000450651		14	88	1	0.000472656		14	88	1	0.000558795
	14	89	1	0.000450534		14	89	1	0.000471688		14	89	1	0.000557386
	14	90	1	0.000450552		14	90	1	0.000470872		14	90	1	0.00055617
	14	91	1	0.000450782		14	91	1	0.000470201		14	91	1	0.000554747
	14	92	1	0.000451203		14	92	1	0.000469895		14	92	1	0.000553547
	14	93	1	0.000451506		14	93	1	0.000469931		14	93	1	0.000552572
	14	94	1	0.00045141		14	94	1	0.000470174		14	94	1	0.000551156
	14	95	1	0.00045104		14	95	1	0.000470776		14	95	1	0.000549391
	14	96	1	0.000450613		14	96	1	0.000472184		14	96	1	0.000546924
	14	97	1	0.000450141		14	97	1	0.000474862		14	97	1	0.000543324
	14	98	1	0.000449844		14	98	1	0.000479299		14	98	1	0.000538873
	14	99	1	0.00044942		14	99	1	0.000484673		14	99	1	0.000533437
	14	100	1	0.000449175		14	100	1	0.000489662		14	100	1	0.000527384
	15	1	1	0.000454616		15	1	1	0.000495185		15	1	1	0.000570153
	15	2	1	0.000451928		15	2	1	0.000493446		15	2	1	0.000573526
	15	3	1	0.000449252		15	3	1	0.000489321		15	3	1	0.00057677
	15	4	1	0.000446819		15	4	1	0.000485789		15	4	1	0.000580091
	15	5	1	0.000444512		15	5	1	0.000483953		15	5	1	0.000583117
	15	6	1	0.000442603		15	6	1	0.000483629		15	6	1	0.000586053
	15	7	1	0.000441038		15	7	1	0.000483984		15	7	1	0.000588911
	15	8	1	0.00043947		15	8	1	0.000484561		15	8	1	0.000591942
	15	9	1	0.000437815		15	9	1	0.000485295		15	9	1	0.0005949
	15	10	1	0.000436055		15	10	1	0.000485818		15	10	1	0.000597707
	15	11	1	0.000434419		15	11	1	0.000486594		15	11	1	0.000600879
	15	12	1	0.000432901		15	12	1	0.000487534		15	12	1	0.000603748
	15	13	1	0.000431819		15	13	1	0.000488641		15	13	1	0.000606267
	15	14	1	0.000430851		15	14	1	0.000490054		15	14	1	0.000608758
	15	15	1	0.000429795		15	15	1	0.000491872		15	15	1	0.000611186
	15	16	1	0.000428872		15	16	1	0.000493701		15	16	1	0.000613828
	15	17	1	0.000428076		15	17	1	0.000495535		15	17	1	0.000616427
	15	18	1	0.000427683		15	18	1	0.000497315		15	18	1	0.000618848
	15	19	1	0.000427425		15	19	1	0.000499489		15	19	1	0.000621409
	15	20	1	0.000427422		15	20	1	0.000501528		15	20	1	0.000623975
	15	21	1	0.00042716		15	21	1	0.000503412		15	21	1	0.000626577
	15	22	1	0.000426947		15	22	1	0.000505615		15	22	1	0.000629344
	15	23	1	0.000427163		15	23	1	0.000508226		15	23	1	0.000632249
	15	24	1	0.000427384		15	24	1	0.000511015		15	24	1	0.000635058
	15	25	1	0.000427732		15	25	1	0.000513728		15	25	1	0.000637957
	15	26	1	0.000428325		15	26	1	0.000516568		15	26	1	0.000640908
	15	27	1	0.000429059		15	27	1	0.000519036		15	27	1	0.000643949
	15	28	1	0.000429832		15	28	1	0.000521579		15	28	1	0.000647182
	15	29	1	0.000430445		15	29	1	0.000524029		15	29	1	0.000650157
	15	30	1	0.000431009		15	30	1	0.000526308		15	30	1	0.000653061
	15	31	1	0.000431784		15	31	1	0.000528269		15	31	1	0.000656128
	15	32	1	0.000432724		15	32	1	0.000530202		15	32	1	0.000658996
	15	33	1	0.00043369		15	33	1	0.000532405		15	33	1	0.000661925
	15	34	1	0.000434999		15	34	1	0.000534334		15	34	1	0.000664498
	15	35	1	0.000436214		15	35	1	0.000536112		15	35	1	0.000666908
	15	36	1	0.000437679		15	36	1	0.000537525		15	36	1	0.000669426
	15	37	1	0.000439012		15	37	1	0.000538937		15	37	1	0.000671741
	15	38	1	0.000440557		15	38	1	0.000540128		15	38	1	0.000673971
	15	39	1	0.000441916		15	39	1	0.000540533		15	39	1	0.00067581
	15	40	1	0.000442823		15	40	1	0.000540716		15	40	1	0.000677028
	15	41	1	0.000443566		15	41	1	0.000541278		15	41	1	0.000677976
	15	42	1	0.000445114		15	42	1	0.000541698		15	42	1	0.000678752
	15	43	1	0.000446724		15	43	1	0.000541855		15	43	1	0.000679011
	15	44	1	0.000448064		15	44	1	0.000541831		15	44	1	0.000679131
	15	45	1	0.000449434		15	45	1	0.000541404		15	45	1	0.000678986
	15	46	1	0.000450775		15	46	1	0.000540901		15	46	1	0.000678189
	15	47	1	0.000452071		15	47	1	0.000540018		15	47	1	0.000676969
	15	48	1	0.000453468		15	48	1	0.000539013		15	48	1	0.000675846
	15	49	1	0.000454773		15	49	1	0.000537693		15	49	1	0.000674404
	15	50	1	0.000455876		15	50	1	0.000536363		15	50	1	0.000672705
	15	51	1	0.000456664		15	51	1	0.000535122		15	51	1	0.000670714
	15	52	1	0.000457112		15	52	1	0.000534019		15	52	1	0.0006684
	15	53	1	0.000457797		15	53	1	0.000532662		15	53	1	0.000665972
	15	54	1	0.000458616		15	54	1	0.00053072		15	54	1	0.000663325
	15	55	1	0.000458969		15	55	1	0.000528766		15	55	1	0.000660313
	15	56	1	0.000459235		15	56	1	0.000527017		15	56	1	0.00065748
	15	57	1	0.000459239		15	57	1	0.000525335		15	57	1	0.000654661
	15	58	1	0.000458989		15	58	1	0.000523652		15	58	1	0.000651603
	15	59	1	0.000458646		15	59	1	0.000521666		15	59	1	0.000648357
	15	60	1	0.000458388		15	60	1	0.000519767		15	60	1	0.000645439
	15	61	1	0.000458352		15	61	1	0.00051803		15	61	1	0.000642605
	15	62	1	0.000458006		15	62	1	0.000515901		15	62	1	0.00063957
	15	63	1	0.00045749		15	63	1	0.000513999		15	63	1	0.000636392
	15	64	1	0.000457172		15	64	1	0.000512288		15	64	1	0.000633038
	15	65	1	0.000456742		15	65	1	0.000510485		15	65	1	0.000629791
	15	66	1	0.000456144		15	66	1	0.000508421		15	66	1	0.000626721
	15	67	1	0.000455463		15	67	1	0.000505935		15	67	1	0.000623581
	15	68	1	0.000454573		15	68	1	0.000503484		15	68	1	0.000620644
	15	69	1	0.000453612		15	69	1	0.000501407		15	69	1	0.000617781
	15	70	1	0.000452668		15	70	1	0.000499611		15	70	1	0.000614675
	15	71	1	0.000451502		15	71	1	0.000497689		15	71	1	0.000611588
	15	72	1	0.000449996		15	72	1	0.000495656		15	72	1	0.000608485
	15	73	1	0.000448513		15	73	1	0.000493565		15	73	1	0.000605691
	15	74	1	0.000447454		15	74	1	0.000491081		15	74	1	0.000602986
	15	75	1	0.000446313		15	75	1	0.000488753		15	75	1	0.000599928
	15	76	1	0.000445111		15	76	1	0.000486469		15	76	1	0.00059675
	15	77	1	0.000443902		15	77	1	0.000484072		15	77	1	0.000593724
	15	78	1	0.000442501		15	78	1	0.000481595		15	78	1	0.000590699
	15	79	1	0.000441291		15	79	1	0.000479403		15	79	1	0.000587808
	15	80	1	0.000439956		15	80	1	0.000477617		15	80	1	0.000585035
	15	81	1	0.00043843		15	81	1	0.000475927		15	81	1	0.000582452
	15	82	1	0.000437152		15	82	1	0.000473919		15	82	1	0.000579906
	15	83	1	0.000435972		15	83	1	0.000472233		15	83	1	0.000577165
	15	84	1	0.000434798		15	84	1	0.000470703		15	84	1	0.000574548
	15	85	1	0.000433624		15	85	1	0.000469417		15	85	1	0.000572049
	15	86	1	0.000432256		15	86	1	0.000468272		15	86	1	0.000569292
	15	87	1	0.000430775		15	87	1	0.000466455		15	87	1	0.000566765
	15	88	1	0.000429642		15	88	1	0.000464662		15	88	1	0.000564595
	15	89	1	0.000428766		15	89	1	0.00046308		15	89	1	0.000562181
	15	90	1	0.000427763		15	90	1	0.000462072		15	90	1	0.000559779
	15	91	1	0.000426976		15	91	1	0.000461245		15	91	1	0.000557426
	15	92	1	0.000426537		15	92	1	0.000460531		15	92	1	0.00055539
	15	93	1	0.000425984		15	93	1	0.00046019		15	93	1	0.000553063
	15	94	1	0.000425533		15	94	1	0.00046062		15	94	1	0.000551117
	15	95	1	0.00042534		15	95	1	0.000461539		15	95	1	0.000549106
	15	96	1	0.000425791		15	96	1	0.000463275		15	96	1	0.000547145
	15	97	1	0.000426793		15	97	1	0.000467208		15	97	1	0.000545504
	15	98	1	0.000427901		15	98	1	0.00047384		15	98	1	0.000542663
	15	99	1	0.000429763		15	99	1	0.000482312		15	99	1	0.000539676
	15	100	1	0.000433263		15	100	1	0.000489942		15	100	1	0.000535862
	16	1	1	0.000431678		16	1	1	0.000483448		16	1	1	0.000458945
	16	2	1	0.000429935		16	2	1	0.000480603		16	2	1	0.000456823
	16	3	1	0.000428707		16	3	1	0.000478062		16	3	1	0.000464384
	16	4	1	0.000427401		16	4	1	0.000474423		16	4	1	0.000470706
	16	5	1	0.000427113		16	5	1	0.00047121		16	5	1	0.000471859
	16	6	1	0.000427796		16	6	1	0.000467821		16	6	1	0.00047476
	16	7	1	0.000429568		16	7	1	0.000466541		16	7	1	0.000477187
	16	8	1	0.000432153		16	8	1	0.000467922		16	8	1	0.000479355
	16	9	1	0.000434268		16	9	1	0.000468566		16	9	1	0.000484505
	16	10	1	0.000435917		16	10	1	0.000469018		16	10	1	0.00048942
	16	11	1	0.000437407		16	11	1	0.000468041		16	11	1	0.000492364
	16	12	1	0.000438879		16	12	1	0.00046911		16	12	1	0.000496393
	16	13	1	0.000440046		16	13	1	0.00047061		16	13	1	0.000501774
	16	14	1	0.000441338		16	14	1	0.000471902		16	14	1	0.000505484
	16	15	1	0.000442298		16	15	1	0.000473333		16	15	1	0.000507539
	16	16	1	0.000443176		16	16	1	0.000475597		16	16	1	0.000508731
	16	17	1	0.000444221		16	17	1	0.000478574		16	17	1	0.000510439
	16	18	1	0.000445466		16	18	1	0.000479862		16	18	1	0.000512401
	16	19	1	0.000446281		16	19	1	0.000479814		16	19	1	0.000514917
	16	20	1	0.000446951		16	20	1	0.000482109		16	20	1	0.000515529
	16	21	1	0.000447838		16	21	1	0.000482715		16	21	1	0.000506281
	16	22	1	0.000448849		16	22	1	0.000486242		16	22	1	0.000502709
	16	23	1	0.000449751		16	23	1	0.000486939		16	23	1	0.000504967
	16	24	1	0.00045057		16	24	1	0.000489588		16	24	1	0.000508701
	16	25	1	0.000451563		16	25	1	0.000490493		16	25	1	0.000506981
	16	26	1	0.00045265		16	26	1	0.000495022		16	26	1	0.000508496
	16	27	1	0.000453193		16	27	1	0.000500213		16	27	1	0.000509605
	16	28	1	0.000453836		16	28	1	0.000500936		16	28	1	0.000510349
	16	29	1	0.000454224		16	29	1	0.000505504		16	29	1	0.000508684
	16	30	1	0.000454595		16	30	1	0.000506621		16	30	1	0.000506403
	16	31	1	0.000455309		16	31	1	0.000509311		16	31	1	0.000504256
	16	32	1	0.000456099		16	32	1	0.000510876		16	32	1	0.000499236
	16	33	1	0.000457471		16	33	1	0.000511944		16	33	1	0.000497522
	16	34	1	0.000458797		16	34	1	0.000512465		16	34	1	0.00050256
	16	35	1	0.000460148		16	35	1	0.000512158		16	35	1	0.00050663
	16	36	1	0.000460915		16	36	1	0.000509454		16	36	1	0.000510197
	16	37	1	0.000461245		16	37	1	0.000508211		16	37	1	0.00051511
	16	38	1	0.000461793		16	38	1	0.000508159		16	38	1	0.000517719
	16	39	1	0.000462919		16	39	1	0.000507567		16	39	1	0.000518861
	16	40	1	0.00046407		16	40	1	0.00050848		16	40	1	0.000518464
	16	41	1	0.000465235		16	41	1	0.000509603		16	41	1	0.000516063
	16	42	1	0.000466605		16	42	1	0.000508898		16	42	1	0.000514855
	16	43	1	0.000468163		16	43	1	0.000509733		16	43	1	0.000513903
	16	44	1	0.000469473		16	44	1	0.000509656		16	44	1	0.000513638
	16	45	1	0.000470316		16	45	1	0.000508133		16	45	1	0.000514942
	16	46	1	0.000470827		16	46	1	0.00050658		16	46	1	0.000517117
	16	47	1	0.000471427		16	47	1	0.000505623		16	47	1	0.000520858
	16	48	1	0.000472128		16	48	1	0.000507903		16	48	1	0.000524841
	16	49	1	0.000472848		16	49	1	0.000510164		16	49	1	0.000526063
	16	50	1	0.000473189		16	50	1	0.0005084		16	50	1	0.00052515
	16	51	1	0.000473492		16	51	1	0.000508767		16	51	1	0.000523931
	16	52	1	0.000474031		16	52	1	0.000508184		16	52	1	0.000523642
	16	53	1	0.000474523		16	53	1	0.000509595		16	53	1	0.00052644
	16	54	1	0.000474726		16	54	1	0.000511731		16	54	1	0.000530651
	16	55	1	0.000475216		16	55	1	0.000510582		16	55	1	0.000534059
	16	56	1	0.000475522		16	56	1	0.000509815		16	56	1	0.00053568
	16	57	1	0.000475388		16	57	1	0.000511592		16	57	1	0.000537067
	16	58	1	0.000474996		16	58	1	0.0005146		16	58	1	0.000538653
	16	59	1	0.000474281		16	59	1	0.000516081		16	59	1	0.000540786
	16	60	1	0.000473671		16	60	1	0.000514455		16	60	1	0.00054084
	16	61	1	0.000473168		16	61	1	0.000512517		16	61	1	0.000541839
	16	62	1	0.000472485		16	62	1	0.000510507		16	62	1	0.000543798
	16	63	1	0.00047139		16	63	1	0.000511675		16	63	1	0.000545399
	16	64	1	0.00047009		16	64	1	0.000515782		16	64	1	0.000544614
	16	65	1	0.000468999		16	65	1	0.000515694		16	65	1	0.00054317
	16	66	1	0.000468023		16	66	1	0.000516767		16	66	1	0.000543016
	16	67	1	0.000466978		16	67	1	0.000514824		16	67	1	0.000544306
	16	68	1	0.000465932		16	68	1	0.000513918		16	68	1	0.000545485
	16	69	1	0.000465142		16	69	1	0.000511823		16	69	1	0.000546422
	16	70	1	0.000464402		16	70	1	0.000509911		16	70	1	0.00054726
	16	71	1	0.000463004		16	71	1	0.000508038		16	71	1	0.000548424
	16	72	1	0.000462051		16	72	1	0.000505827		16	72	1	0.000548195
	16	73	1	0.000461252		16	73	1	0.000502933		16	73	1	0.000548229
	16	74	1	0.000460635		16	74	1	0.000500778		16	74	1	0.00054677
	16	75	1	0.00045978		16	75	1	0.000500671		16	75	1	0.000546365
	16	76	1	0.000458526		16	76	1	0.000498177		16	76	1	0.000545147
	16	77	1	0.000457204		16	77	1	0.000494395		16	77	1	0.000545067
	16	78	1	0.000456206		16	78	1	0.000491321		16	78	1	0.000544146
	16	79	1	0.00045511		16	79	1	0.000491015		16	79	1	0.000542231
	16	80	1	0.000453929		16	80	1	0.000488771		16	80	1	0.000539776
	16	81	1	0.000452556		16	81	1	0.000490078		16	81	1	0.000538334
	16	82	1	0.000451713		16	82	1	0.000490376		16	82	1	0.000538146
	16	83	1	0.000450949		16	83	1	0.000490038		16	83	1	0.000539348
	16	84	1	0.000450395		16	84	1	0.000488395		16	84	1	0.000541048
	16	85	1	0.00044972		16	85	1	0.00048723		16	85	1	0.000541224
	16	86	1	0.000449418		16	86	1	0.000485376		16	86	1	0.000541741
	16	87	1	0.000449149		16	87	1	0.000482977		16	87	1	0.000540613
	16	88	1	0.000449267		16	88	1	0.000480725		16	88	1	0.000541294
	16	89	1	0.00044876		16	89	1	0.000479246		16	89	1	0.000539627
	16	90	1	0.000448378		16	90	1	0.000475948		16	90	1	0.000539141
	16	91	1	0.000448122		16	91	1	0.000472736		16	91	1	0.000539538
	16	92	1	0.000448078		16	92	1	0.000471661		16	92	1	0.000540562
	16	93	1	0.0004479		16	93	1	0.000471819		16	93	1	0.000540676
	16	94	1	0.000448315		16	94	1	0.000471466		16	94	1	0.00054052
	16	95	1	0.000449083		16	95	1	0.000469208		16	95	1	0.000539831
	16	96	1	0.000450071		16	96	1	0.000467416		16	96	1	0.000538428
	16	97	1	0.000450747		16	97	1	0.000469905		16	97	1	0.000536129
	16	98	1	0.000450668		16	98	1	0.000473136		16	98	1	0.00053371
	16	99	1	0.000450039		16	99	1	0.000481811		16	99	1	0.000532389
	16	100	1	0.000450024		16	100	1	0.000490111		16	100	1	0.000533679
	17	1	1	0.000434253		17	1	1	0.000490539		17	1	1	0.000518734
	17	2	1	0.000430076		17	2	1	0.000484513		17	2	1	0.000518028
	17	3	1	0.000426895		17	3	1	0.000477114		17	3	1	0.000515671
	17	4	1	0.000425012		17	4	1	0.000474534		17	4	1	0.000512426
	17	5	1	0.000424856		17	5	1	0.000473084		17	5	1	0.000510598
	17	6	1	0.000425954		17	6	1	0.000471065		17	6	1	0.000509113
	17	7	1	0.000427836		17	7	1	0.000468837		17	7	1	0.000506585
	17	8	1	0.000429856		17	8	1	0.000467257		17	8	1	0.000504724
	17	9	1	0.00043094		17	9	1	0.000466088		17	9	1	0.000503258
	17	10	1	0.000431886		17	10	1	0.00046581		17	10	1	0.000502453
	17	11	1	0.000433029		17	11	1	0.000465978		17	11	1	0.000502401
	17	12	1	0.000433838		17	12	1	0.000465107		17	12	1	0.000501264
	17	13	1	0.0004343		17	13	1	0.000464032		17	13	1	0.000498933
	17	14	1	0.000434834		17	14	1	0.000463574		17	14	1	0.000498748
	17	15	1	0.000435645		17	15	1	0.000464159		17	15	1	0.00050013
	17	16	1	0.000436809		17	16	1	0.000464991		17	16	1	0.000501824
	17	17	1	0.000438161		17	17	1	0.000464943		17	17	1	0.000505103
	17	18	1	0.000439406		17	18	1	0.000464677		17	18	1	0.000509327
	17	19	1	0.000441149		17	19	1	0.000465543		17	19	1	0.000512577
	17	20	1	0.000443037		17	20	1	0.000466148		17	20	1	0.000514705
	17	21	1	0.000444353		17	21	1	0.000466617		17	21	1	0.000517221
	17	22	1	0.000445388		17	22	1	0.000468544		17	22	1	0.000519175
	17	23	1	0.000447061		17	23	1	0.000470423		17	23	1	0.000519897
	17	24	1	0.000449113		17	24	1	0.000471828		17	24	1	0.000519815
	17	25	1	0.000450483		17	25	1	0.000472889		17	25	1	0.000519011
	17	26	1	0.000451659		17	26	1	0.00047432		17	26	1	0.000518276
	17	27	1	0.00045251		17	27	1	0.000476043		17	27	1	0.000517935
	17	28	1	0.000453206		17	28	1	0.000476589		17	28	1	0.000519658
	17	29	1	0.000454106		17	29	1	0.000477704		17	29	1	0.000520974
	17	30	1	0.000455013		17	30	1	0.000480296		17	30	1	0.000521525
	17	31	1	0.000455454		17	31	1	0.000482146		17	31	1	0.000522915
	17	32	1	0.000455784		17	32	1	0.000482806		17	32	1	0.000522824
	17	33	1	0.000456451		17	33	1	0.000483375		17	33	1	0.000523435
	17	34	1	0.000456933		17	34	1	0.000484449		17	34	1	0.000525409
	17	35	1	0.000457438		17	35	1	0.000486549		17	35	1	0.000526184
	17	36	1	0.000457721		17	36	1	0.000488654		17	36	1	0.000527365
	17	37	1	0.000457942		17	37	1	0.000490436		17	37	1	0.000528209
	17	38	1	0.000458147		17	38	1	0.000492187		17	38	1	0.0005294
	17	39	1	0.000458832		17	39	1	0.000493608		17	39	1	0.000529677
	17	40	1	0.000459757		17	40	1	0.000495408		17	40	1	0.000527743
	17	41	1	0.000459746		17	41	1	0.0004975		17	41	1	0.000526945
	17	42	1	0.000459826		17	42	1	0.000499291		17	42	1	0.000528064
	17	43	1	0.000460466		17	43	1	0.000500856		17	43	1	0.000530509
	17	44	1	0.00046091		17	44	1	0.00050101		17	44	1	0.000532449
	17	45	1	0.000460794		17	45	1	0.000500364		17	45	1	0.000534225
	17	46	1	0.000460526		17	46	1	0.000500084		17	46	1	0.000535288
	17	47	1	0.000460575		17	47	1	0.000501103		17	47	1	0.000535114
	17	48	1	0.000460754		17	48	1	0.000501381		17	48	1	0.00053615
	17	49	1	0.000460916		17	49	1	0.000502395		17	49	1	0.00053795
	17	50	1	0.00046128		17	50	1	0.000502961		17	50	1	0.000539974
	17	51	1	0.000461612		17	51	1	0.000503092		17	51	1	0.00054166
	17	52	1	0.000461528		17	52	1	0.000502246		17	52	1	0.000541885
	17	53	1	0.000461377		17	53	1	0.00050207		17	53	1	0.000542122
	17	54	1	0.000460824		17	54	1	0.000501525		17	54	1	0.000543889
	17	55	1	0.000460349		17	55	1	0.000501685		17	55	1	0.000546785
	17	56	1	0.000459729		17	56	1	0.000501993		17	56	1	0.000549061
	17	57	1	0.000458891		17	57	1	0.000500501		17	57	1	0.000550554
	17	58	1	0.000458246		17	58	1	0.000499893		17	58	1	0.000551899
	17	59	1	0.000457448		17	59	1	0.000500448		17	59	1	0.000554299
	17	60	1	0.000456541		17	60	1	0.000499911		17	60	1	0.000554076
	17	61	1	0.000455492		17	61	1	0.00049856		17	61	1	0.000553462
	17	62	1	0.000454579		17	62	1	0.000497036		17	62	1	0.000552514
	17	63	1	0.000453638		17	63	1	0.000495384		17	63	1	0.000552073
	17	64	1	0.00045254		17	64	1	0.000494581		17	64	1	0.000555524
	17	65	1	0.00045149		17	65	1	0.000493328		17	65	1	0.000557708
	17	66	1	0.000450608		17	66	1	0.000491093		17	66	1	0.000560014
	17	67	1	0.000449406		17	67	1	0.000487614		17	67	1	0.000561716
	17	68	1	0.000447751		17	68	1	0.000485275		17	68	1	0.000563084
	17	69	1	0.000446111		17	69	1	0.000484334		17	69	1	0.00056312
	17	70	1	0.000444108		17	70	1	0.000483344		17	70	1	0.000562878
	17	71	1	0.000442435		17	71	1	0.000481715		17	71	1	0.000561648
	17	72	1	0.000441004		17	72	1	0.000479164		17	72	1	0.000560557
	17	73	1	0.000439886		17	73	1	0.000477688		17	73	1	0.000559602
	17	74	1	0.00043864		17	74	1	0.000478427		17	74	1	0.000557557
	17	75	1	0.000437285		17	75	1	0.000477371		17	75	1	0.000554923
	17	76	1	0.000436005		17	76	1	0.000477068		17	76	1	0.000554025
	17	77	1	0.000434583		17	77	1	0.000475758		17	77	1	0.000552819
	17	78	1	0.000433117		17	78	1	0.000472428		17	78	1	0.000551297
	17	79	1	0.000432233		17	79	1	0.000470188		17	79	1	0.000549358
	17	80	1	0.000431257		17	80	1	0.000470428		17	80	1	0.000546209
	17	81	1	0.000429975		17	81	1	0.000470288		17	81	1	0.000542979
	17	82	1	0.000428962		17	82	1	0.000469387		17	82	1	0.00054166
	17	83	1	0.000427354		17	83	1	0.000469016		17	83	1	0.000540279
	17	84	1	0.000425745		17	84	1	0.000468276		17	84	1	0.000540079
	17	85	1	0.000424727		17	85	1	0.000466024		17	85	1	0.000539234
	17	86	1	0.000423995		17	86	1	0.000464783		17	86	1	0.00053947
	17	87	1	0.000423804		17	87	1	0.000464913		17	87	1	0.000539966
	17	88	1	0.000423798		17	88	1	0.000465161		17	88	1	0.000539295
	17	89	1	0.000424136		17	89	1	0.000465438		17	89	1	0.000537683
	17	90	1	0.000423795		17	90	1	0.000464479		17	90	1	0.00053559
	17	91	1	0.000423319		17	91	1	0.000462916		17	91	1	0.000535893
	17	92	1	0.000422995		17	92	1	0.00046252		17	92	1	0.000536244
	17	93	1	0.000423083		17	93	1	0.000463863		17	93	1	0.000536532
	17	94	1	0.000422967		17	94	1	0.000464604		17	94	1	0.0005349
	17	95	1	0.000423716		17	95	1	0.000465621		17	95	1	0.000533176
	17	96	1	0.000425422		17	96	1	0.000468084		17	96	1	0.000532086
	17	97	1	0.000428031		17	97	1	0.000470604		17	97	1	0.000530023
	17	98	1	0.000430149		17	98	1	0.000475844		17	98	1	0.000530161
	17	99	1	0.000433231		17	99	1	0.000482465		17	99	1	0.000531702
	17	100	1	0.000437875		17	100	1	0.000489667		17	100	1	0.000533477
	18	1	1	0.000452967		18	1	1	0.000486133		18	1	1	0.000542819
	18	2	1	0.000450856		18	2	1	0.000481585		18	2	1	0.000545567
	18	3	1	0.0004488		18	3	1	0.000477329		18	3	1	0.000548038
	18	4	1	0.000447976		18	4	1	0.000474553		18	4	1	0.000550472
	18	5	1	0.000447532		18	5	1	0.000472614		18	5	1	0.00055272
	18	6	1	0.000446296		18	6	1	0.0004712		18	6	1	0.000553118
	18	7	1	0.00044623		18	7	1	0.000470952		18	7	1	0.000553521
	18	8	1	0.00044611		18	8	1	0.000472323		18	8	1	0.000554311
	18	9	1	0.00044584		18	9	1	0.000473595		18	9	1	0.000554213
	18	10	1	0.000446409		18	10	1	0.000473992		18	10	1	0.0005549
	18	11	1	0.000446305		18	11	1	0.000474663		18	11	1	0.000555841
	18	12	1	0.000446813		18	12	1	0.000475315		18	12	1	0.000555849
	18	13	1	0.000448947		18	13	1	0.000475389		18	13	1	0.000556702
	18	14	1	0.000448669		18	14	1	0.000475829		18	14	1	0.000558393
	18	15	1	0.000449929		18	15	1	0.000476106		18	15	1	0.000559909
	18	16	1	0.000449654		18	16	1	0.000476438		18	16	1	0.000561486
	18	17	1	0.000449745		18	17	1	0.000477179		18	17	1	0.000563337
	18	18	1	0.000450095		18	18	1	0.000477659		18	18	1	0.000565033
	18	19	1	0.000449639		18	19	1	0.000477801		18	19	1	0.000566308
	18	20	1	0.000449108		18	20	1	0.000477769		18	20	1	0.000568015
	18	21	1	0.000448908		18	21	1	0.000477634		18	21	1	0.000569733
	18	22	1	0.000447657		18	22	1	0.000476893		18	22	1	0.000570749
	18	23	1	0.000445751		18	23	1	0.000476558		18	23	1	0.000570788
	18	24	1	0.000444553		18	24	1	0.000476646		18	24	1	0.00057059
	18	25	1	0.000442651		18	25	1	0.000476272		18	25	1	0.000569738
	18	26	1	0.000441928		18	26	1	0.000475787		18	26	1	0.000572617
	18	27	1	0.000439696		18	27	1	0.00047559		18	27	1	0.000575553
	18	28	1	0.000439329		18	28	1	0.000475548		18	28	1	0.000577737
	18	29	1	0.000438484		18	29	1	0.000475043		18	29	1	0.000580145
	18	30	1	0.000436638		18	30	1	0.000475424		18	30	1	0.000582676
	18	31	1	0.000436353		18	31	1	0.000475342		18	31	1	0.000587277
	18	32	1	0.00043542		18	32	1	0.000475757		18	32	1	0.000591946
	18	33	1	0.000433575		18	33	1	0.000476538		18	33	1	0.000596616
	18	34	1	0.000431363		18	34	1	0.000476795		18	34	1	0.000600826
	18	35	1	0.000430636		18	35	1	0.000477174		18	35	1	0.000606634
	18	36	1	0.000430005		18	36	1	0.000479107		18	36	1	0.000613452
	18	37	1	0.000428746		18	37	1	0.000481094		18	37	1	0.000620535
	18	38	1	0.000426828		18	38	1	0.000483774		18	38	1	0.000627433
	18	39	1	0.000425044		18	39	1	0.000485822		18	39	1	0.000634193
	18	40	1	0.000422968		18	40	1	0.000487593		18	40	1	0.000641078
	18	41	1	0.000420724		18	41	1	0.000489154		18	41	1	0.000647962
	18	42	1	0.000420422		18	42	1	0.000491339		18	42	1	0.000655003
	18	43	1	0.000420822		18	43	1	0.000493882		18	43	1	0.000661933
	18	44	1	0.000419908		18	44	1	0.000496852		18	44	1	0.000668157
	18	45	1	0.000419452		18	45	1	0.000500045		18	45	1	0.000673542
	18	46	1	0.000418693		18	46	1	0.000503193		18	46	1	0.000678599
	18	47	1	0.000419788		18	47	1	0.000506148		18	47	1	0.000683402
	18	48	1	0.000420489		18	48	1	0.00050976		18	48	1	0.000688072
	18	49	1	0.000422067		18	49	1	0.000513056		18	49	1	0.000691911
	18	50	1	0.000422841		18	50	1	0.000516005		18	50	1	0.00069503
	18	51	1	0.000423756		18	51	1	0.000519129		18	51	1	0.000697488
	18	52	1	0.000425522		18	52	1	0.000522006		18	52	1	0.000699153
	18	53	1	0.000428209		18	53	1	0.000524567		18	53	1	0.000700163
	18	54	1	0.000431237		18	54	1	0.000527783		18	54	1	0.000700511
	18	55	1	0.00043281		18	55	1	0.000531036		18	55	1	0.000700258
	18	56	1	0.000435542		18	56	1	0.000534274		18	56	1	0.00069912
	18	57	1	0.000437202		18	57	1	0.000535672		18	57	1	0.000697127
	18	58	1	0.000438317		18	58	1	0.00053686		18	58	1	0.000694295
	18	59	1	0.000441212		18	59	1	0.000538717		18	59	1	0.000690915
	18	60	1	0.000443368		18	60	1	0.000540289		18	60	1	0.000686784
	18	61	1	0.00044385		18	61	1	0.000541558		18	61	1	0.000682207
	18	62	1	0.000446753		18	62	1	0.000542432		18	62	1	0.000676899
	18	63	1	0.000449525		18	63	1	0.000542883		18	63	1	0.000671565
	18	64	1	0.000452758		18	64	1	0.000542891		18	64	1	0.000666239
	18	65	1	0.000454487		18	65	1	0.000542454		18	65	1	0.000660281
	18	66	1	0.000456461		18	66	1	0.000540966		18	66	1	0.000654269
	18	67	1	0.000456971		18	67	1	0.000539956		18	67	1	0.000648318
	18	68	1	0.000458802		18	68	1	0.000538768		18	68	1	0.000642148
	18	69	1	0.00046114		18	69	1	0.000536834		18	69	1	0.000636327
	18	70	1	0.000462382		18	70	1	0.000534222		18	70	1	0.000630666
	18	71	1	0.000462998		18	71	1	0.000530996		18	71	1	0.000624946
	18	72	1	0.000465066		18	72	1	0.000526963		18	72	1	0.000619815
	18	73	1	0.000465734		18	73	1	0.000522929		18	73	1	0.000614769
	18	74	1	0.00046656		18	74	1	0.000519636		18	74	1	0.000609323
	18	75	1	0.000466879		18	75	1	0.000517357		18	75	1	0.000604064
	18	76	1	0.000465822		18	76	1	0.000514665		18	76	1	0.000599289
	18	77	1	0.000466155		18	77	1	0.000512002		18	77	1	0.000595046
	18	78	1	0.000466512		18	78	1	0.000509035		18	78	1	0.000590992
	18	79	1	0.000466809		18	79	1	0.000506033		18	79	1	0.000587495
	18	80	1	0.000466994		18	80	1	0.00050318		18	80	1	0.000584259
	18	81	1	0.000466871		18	81	1	0.000499575		18	81	1	0.00058132
	18	82	1	0.000465655		18	82	1	0.000495429		18	82	1	0.000578095
	18	83	1	0.000464894		18	83	1	0.000491272		18	83	1	0.000575229
	18	84	1	0.000465717		18	84	1	0.000488997		18	84	1	0.000572315
	18	85	1	0.000464278		18	85	1	0.000486298		18	85	1	0.00056955
	18	86	1	0.000462578		18	86	1	0.000483172		18	86	1	0.000566872
	18	87	1	0.000460094		18	87	1	0.000481372		18	87	1	0.000564624
	18	88	1	0.000458619		18	88	1	0.000479743		18	88	1	0.000562436
	18	89	1	0.000457788		18	89	1	0.000477466		18	89	1	0.000560243
	18	90	1	0.000457001		18	90	1	0.000475262		18	90	1	0.000557387
	18	91	1	0.000457077		18	91	1	0.000473819		18	91	1	0.000554954
	18	92	1	0.000456638		18	92	1	0.000472151		18	92	1	0.000553908
	18	93	1	0.000457529		18	93	1	0.000472409		18	93	1	0.000552821
	18	94	1	0.000456477		18	94	1	0.000472171		18	94	1	0.000551697
	18	95	1	0.000458099		18	95	1	0.000472079		18	95	1	0.000550132
	18	96	1	0.000459638		18	96	1	0.000471732		18	96	1	0.000548447
	18	97	1	0.000460025		18	97	1	0.000472099		18	97	1	0.000545027
	18	98	1	0.000461255		18	98	1	0.000474871		18	98	1	0.000540925
	18	99	1	0.000461219		18	99	1	0.000481313		18	99	1	0.000533358
	18	100	1	0.000458509		18	100	1	0.000487551		18	100	1	0.000523944
	19	1	1	0.000444707		19	1	1	0.000497459		19	1	1	0.000558391
	19	2	1	0.000439883		19	2	1	0.000486112		19	2	1	0.000561394
	19	3	1	0.000438102		19	3	1	0.000479666		19	3	1	0.000566714
	19	4	1	0.000438211		19	4	1	0.000476104		19	4	1	0.000571834
	19	5	1	0.000438487		19	5	1	0.000476241		19	5	1	0.000577888
	19	6	1	0.000438637		19	6	1	0.000475234		19	6	1	0.000583485
	19	7	1	0.000438958		19	7	1	0.000475569		19	7	1	0.000588769
	19	8	1	0.000439589		19	8	1	0.000476001		19	8	1	0.000594612
	19	9	1	0.000439644		19	9	1	0.000478067		19	9	1	0.000601143
	19	10	1	0.000440808		19	10	1	0.000481393		19	10	1	0.000611179
	19	11	1	0.000442393		19	11	1	0.000482059		19	11	1	0.000617449
	19	12	1	0.000443096		19	12	1	0.000481875		19	12	1	0.000621288
	19	13	1	0.000443494		19	13	1	0.00048352		19	13	1	0.000627463
	19	14	1	0.000444591		19	14	1	0.000485349		19	14	1	0.000630856
	19	15	1	0.000445047		19	15	1	0.000486402		19	15	1	0.000632686
	19	16	1	0.000445861		19	16	1	0.000486775		19	16	1	0.000632872
	19	17	1	0.000446873		19	17	1	0.000488815		19	17	1	0.000633182
	19	18	1	0.000447871		19	18	1	0.0004906		19	18	1	0.000631171
	19	19	1	0.000449933		19	19	1	0.000490644		19	19	1	0.000630142
	19	20	1	0.000450472		19	20	1	0.000491011		19	20	1	0.000629332
	19	21	1	0.000450798		19	21	1	0.000491727		19	21	1	0.000624165
	19	22	1	0.000450618		19	22	1	0.000492364		19	22	1	0.000622446
	19	23	1	0.000450493		19	23	1	0.00049417		19	23	1	0.000620247
	19	24	1	0.000450496		19	24	1	0.000495519		19	24	1	0.00061647
	19	25	1	0.000450053		19	25	1	0.000495821		19	25	1	0.000612238
	19	26	1	0.000450609		19	26	1	0.000496905		19	26	1	0.00060985
	19	27	1	0.000450765		19	27	1	0.000498557		19	27	1	0.000609147
	19	28	1	0.000450066		19	28	1	0.00050147		19	28	1	0.000609202
	19	29	1	0.000449536		19	29	1	0.00050399		19	29	1	0.000609404
	19	30	1	0.000448588		19	30	1	0.000504955		19	30	1	0.000609873
	19	31	1	0.000448438		19	31	1	0.000507385		19	31	1	0.00061218
	19	32	1	0.000446626		19	32	1	0.000508452		19	32	1	0.000614014
	19	33	1	0.000444689		19	33	1	0.000510228		19	33	1	0.000616584
	19	34	1	0.000444543		19	34	1	0.000512795		19	34	1	0.000620484
	19	35	1	0.000444161		19	35	1	0.000514305		19	35	1	0.000625138
	19	36	1	0.000442678		19	36	1	0.000516255		19	36	1	0.000630808
	19	37	1	0.000441632		19	37	1	0.000516818		19	37	1	0.000636887
	19	38	1	0.000441379		19	38	1	0.000517753		19	38	1	0.000642944
	19	39	1	0.000440831		19	39	1	0.000521731		19	39	1	0.00064939
	19	40	1	0.000439516		19	40	1	0.000523105		19	40	1	0.000655829
	19	41	1	0.000439075		19	41	1	0.000521588		19	41	1	0.000662118
	19	42	1	0.000439147		19	42	1	0.000522991		19	42	1	0.000668913
	19	43	1	0.000439348		19	43	1	0.000523356		19	43	1	0.00067511
	19	44	1	0.000439034		19	44	1	0.000525464		19	44	1	0.000681012
	19	45	1	0.000438923		19	45	1	0.000527298		19	45	1	0.000686035
	19	46	1	0.000438491		19	46	1	0.000527095		19	46	1	0.000691346
	19	47	1	0.000438715		19	47	1	0.000528919		19	47	1	0.00069514
	19	48	1	0.00043887		19	48	1	0.000531488		19	48	1	0.000698367
	19	49	1	0.000438783		19	49	1	0.00053298		19	49	1	0.000700319
	19	50	1	0.000438858		19	50	1	0.000532847		19	50	1	0.000702094
	19	51	1	0.00043932		19	51	1	0.000531448		19	51	1	0.000702875
	19	52	1	0.000439665		19	52	1	0.000531239		19	52	1	0.000703356
	19	53	1	0.000439054		19	53	1	0.000530404		19	53	1	0.000702721
	19	54	1	0.000440331		19	54	1	0.000533173		19	54	1	0.000701714
	19	55	1	0.000441028		19	55	1	0.000533028		19	55	1	0.000700027
	19	56	1	0.000442052		19	56	1	0.000534974		19	56	1	0.000698844
	19	57	1	0.000443787		19	57	1	0.000535827		19	57	1	0.000695951
	19	58	1	0.000444209		19	58	1	0.000536888		19	58	1	0.000692659
	19	59	1	0.000445411		19	59	1	0.000537158		19	59	1	0.000689164
	19	60	1	0.000447172		19	60	1	0.000535444		19	60	1	0.000684308
	19	61	1	0.000449108		19	61	1	0.000534466		19	61	1	0.000679139
	19	62	1	0.000450019		19	62	1	0.000534108		19	62	1	0.000674402
	19	63	1	0.000449442		19	63	1	0.000532627		19	63	1	0.000668759
	19	64	1	0.000449432		19	64	1	0.000532668		19	64	1	0.000663965
	19	65	1	0.000449866		19	65	1	0.00053162		19	65	1	0.000658369
	19	66	1	0.000451065		19	66	1	0.000530412		19	66	1	0.000653165
	19	67	1	0.00045074		19	67	1	0.000529832		19	67	1	0.000647762
	19	68	1	0.000449876		19	68	1	0.000527869		19	68	1	0.000641899
	19	69	1	0.000450329		19	69	1	0.000526533		19	69	1	0.000637165
	19	70	1	0.00044978		19	70	1	0.000524898		19	70	1	0.000632616
	19	71	1	0.00044743		19	71	1	0.000521693		19	71	1	0.000627002
	19	72	1	0.000446033		19	72	1	0.000519353		19	72	1	0.000622704
	19	73	1	0.000446283		19	73	1	0.000517237		19	73	1	0.000617876
	19	74	1	0.000444918		19	74	1	0.000515069		19	74	1	0.000612599
	19	75	1	0.000445057		19	75	1	0.000512138		19	75	1	0.000608365
	19	76	1	0.000445292		19	76	1	0.000510503		19	76	1	0.000604444
	19	77	1	0.000443577		19	77	1	0.000508313		19	77	1	0.000599806
	19	78	1	0.000441268		19	78	1	0.00050434		19	78	1	0.000595883
	19	79	1	0.000439914		19	79	1	0.000502403		19	79	1	0.000592625
	19	80	1	0.000438124		19	80	1	0.000499632		19	80	1	0.000588731
	19	81	1	0.000436149		19	81	1	0.00049563		19	81	1	0.000585065
	19	82	1	0.00043479		19	82	1	0.000492786		19	82	1	0.000581791
	19	83	1	0.000434388		19	83	1	0.000487529		19	83	1	0.000577906
	19	84	1	0.000433375		19	84	1	0.000485191		19	84	1	0.000574684
	19	85	1	0.000432597		19	85	1	0.00048314		19	85	1	0.000571457
	19	86	1	0.000431526		19	86	1	0.000478826		19	86	1	0.000569098
	19	87	1	0.000430358		19	87	1	0.000477506		19	87	1	0.000566856
	19	88	1	0.000429678		19	88	1	0.000476283		19	88	1	0.000564615
	19	89	1	0.000428884		19	89	1	0.000474395		19	89	1	0.000562174
	19	90	1	0.000428354		19	90	1	0.000470919		19	90	1	0.000559038
	19	91	1	0.000428002		19	91	1	0.000468019		19	91	1	0.000555931
	19	92	1	0.000427178		19	92	1	0.000467001		19	92	1	0.000553685
	19	93	1	0.000425871		19	93	1	0.000465361		19	93	1	0.000551993
	19	94	1	0.000424803		19	94	1	0.000462568		19	94	1	0.000550333
	19	95	1	0.000424534		19	95	1	0.00046178		19	95	1	0.000548392
	19	96	1	0.000425394		19	96	1	0.000461467		19	96	1	0.000546974
	19	97	1	0.000425935		19	97	1	0.000462236		19	97	1	0.000543766
	19	98	1	0.000427802		19	98	1	0.000468924		19	98	1	0.000539414
	19	99	1	0.000430705		19	99	1	0.000478216		19	99	1	0.000536225
	19	100	1	0.000436225		19	100	1	0.000487199		19	100	1	0.000531024
	20	1	1	0.000448932		20	1	1	0.00048752		20	1	1	0.000555344
	20	2	1	0.000447325		20	2	1	0.000484475		20	2	1	0.000556861
	20	3	1	0.000444802		20	3	1	0.000482515		20	3	1	0.000558097
	20	4	1	0.00044315		20	4	1	0.000478957		20	4	1	0.000559224
	20	5	1	0.000442716		20	5	1	0.000476171		20	5	1	0.000562614
	20	6	1	0.00044297		20	6	1	0.000475004		20	6	1	0.000565484
	20	7	1	0.000442075		20	7	1	0.000473382		20	7	1	0.000567634
	20	8	1	0.000439664		20	8	1	0.000472849		20	8	1	0.000570879
	20	9	1	0.000436516		20	9	1	0.0004721		20	9	1	0.000573514
	20	10	1	0.000433775		20	10	1	0.000471223		20	10	1	0.000574215
	20	11	1	0.000431957		20	11	1	0.00046993		20	11	1	0.000574881
	20	12	1	0.000431019		20	12	1	0.000469659		20	12	1	0.000575598
	20	13	1	0.000429965		20	13	1	0.000468874		20	13	1	0.000576799
	20	14	1	0.00042797		20	14	1	0.0004683		20	14	1	0.000578521
	20	15	1	0.000425629		20	15	1	0.000467257		20	15	1	0.000581096
	20	16	1	0.000424264		20	16	1	0.000466925		20	16	1	0.000581452
	20	17	1	0.000423111		20	17	1	0.000467436		20	17	1	0.000582911
	20	18	1	0.000422111		20	18	1	0.000468239		20	18	1	0.000583567
	20	19	1	0.000421052		20	19	1	0.000468534		20	19	1	0.000584513
	20	20	1	0.00042019		20	20	1	0.00046979		20	20	1	0.000586298
	20	21	1	0.000418655		20	21	1	0.000472051		20	21	1	0.00058757
	20	22	1	0.00041674		20	22	1	0.000474122		20	22	1	0.000588464
	20	23	1	0.000415381		20	23	1	0.000475642		20	23	1	0.000590602
	20	24	1	0.000415596		20	24	1	0.0004766		20	24	1	0.000592725
	20	25	1	0.000415588		20	25	1	0.000478806		20	25	1	0.00059422
	20	26	1	0.000415479		20	26	1	0.000481337		20	26	1	0.000594929
	20	27	1	0.000415614		20	27	1	0.000484177		20	27	1	0.000595816
	20	28	1	0.000415578		20	28	1	0.000487604		20	28	1	0.000595607
	20	29	1	0.000414606		20	29	1	0.000491246		20	29	1	0.000595375
	20	30	1	0.000413279		20	30	1	0.000495182		20	30	1	0.00059557
	20	31	1	0.000413237		20	31	1	0.000501165		20	31	1	0.000596739
	20	32	1	0.000413416		20	32	1	0.000506379		20	32	1	0.000597697
	20	33	1	0.000413353		20	33	1	0.000510356		20	33	1	0.000598471
	20	34	1	0.00041379		20	34	1	0.000517694		20	34	1	0.000598932
	20	35	1	0.000414985		20	35	1	0.000525874		20	35	1	0.000598701
	20	36	1	0.000416433		20	36	1	0.000530095		20	36	1	0.000600516
	20	37	1	0.000418803		20	37	1	0.000536135		20	37	1	0.00060465
	20	38	1	0.000421721		20	38	1	0.000538971		20	38	1	0.000604807
	20	39	1	0.000424741		20	39	1	0.000544197		20	39	1	0.000603787
	20	40	1	0.000428321		20	40	1	0.000550792		20	40	1	0.000604186
	20	41	1	0.000431326		20	41	1	0.000553491		20	41	1	0.000604887
	20	42	1	0.000433979		20	42	1	0.00055778		20	42	1	0.000605227
	20	43	1	0.000435974		20	43	1	0.000560093		20	43	1	0.000601905
	20	44	1	0.000439635		20	44	1	0.000560485		20	44	1	0.000600373
	20	45	1	0.000443333		20	45	1	0.000562322		20	45	1	0.00060133
	20	46	1	0.000446505		20	46	1	0.00056363		20	46	1	0.000598966
	20	47	1	0.000448501		20	47	1	0.000564709		20	47	1	0.000595986
	20	48	1	0.000450238		20	48	1	0.000563578		20	48	1	0.000591925
	20	49	1	0.00045319		20	49	1	0.000563739		20	49	1	0.000588408
	20	50	1	0.000455535		20	50	1	0.000563786		20	50	1	0.000584505
	20	51	1	0.000457103		20	51	1	0.000560299		20	51	1	0.000580347
	20	52	1	0.000460302		20	52	1	0.00055893		20	52	1	0.000576238
	20	53	1	0.000463576		20	53	1	0.000557155		20	53	1	0.000573033
	20	54	1	0.000467225		20	54	1	0.000554492		20	54	1	0.000570407
	20	55	1	0.000470432		20	55	1	0.000551339		20	55	1	0.000567597
	20	56	1	0.000473224		20	56	1	0.000549202		20	56	1	0.000564873
	20	57	1	0.000475623		20	57	1	0.00054607		20	57	1	0.000563064
	20	58	1	0.000477173		20	58	1	0.000542404		20	58	1	0.000561042
	20	59	1	0.000478508		20	59	1	0.000539253		20	59	1	0.000559404
	20	60	1	0.000480063		20	60	1	0.000536324		20	60	1	0.00055758
	20	61	1	0.000482551		20	61	1	0.000531538		20	61	1	0.000555469
	20	62	1	0.000484891		20	62	1	0.000528302		20	62	1	0.000554445
	20	63	1	0.000487076		20	63	1	0.000525469		20	63	1	0.000552359
	20	64	1	0.00048959		20	64	1	0.000520717		20	64	1	0.000550085
	20	65	1	0.000491143		20	65	1	0.000517528		20	65	1	0.00054869
	20	66	1	0.000492161		20	66	1	0.000515201		20	66	1	0.000546881
	20	67	1	0.000492799		20	67	1	0.00051126		20	67	1	0.000544799
	20	68	1	0.000492392		20	68	1	0.000506287		20	68	1	0.000541743
	20	69	1	0.000491745		20	69	1	0.00050172		20	69	1	0.000537863
	20	70	1	0.000491752		20	70	1	0.000498321		20	70	1	0.000534823
	20	71	1	0.000490736		20	71	1	0.000495257		20	71	1	0.000532412
	20	72	1	0.000488344		20	72	1	0.00049191		20	72	1	0.000531358
	20	73	1	0.000485596		20	73	1	0.000489663		20	73	1	0.000529621
	20	74	1	0.000482129		20	74	1	0.000489298		20	74	1	0.000527885
	20	75	1	0.000478056		20	75	1	0.000488403		20	75	1	0.000528697
	20	76	1	0.000474		20	76	1	0.000486829		20	76	1	0.000527752
	20	77	1	0.000470794		20	77	1	0.00048424		20	77	1	0.000526699
	20	78	1	0.000466828		20	78	1	0.000480706		20	78	1	0.000524311
	20	79	1	0.000462067		20	79	1	0.000478072		20	79	1	0.000523774
	20	80	1	0.00045782		20	80	1	0.000475912		20	80	1	0.000522692
	20	81	1	0.000454548		20	81	1	0.000473789		20	81	1	0.000519794
	20	82	1	0.000450867		20	82	1	0.000472935		20	82	1	0.0005207
	20	83	1	0.000447159		20	83	1	0.000471693		20	83	1	0.000519466
	20	84	1	0.000444483		20	84	1	0.00046946		20	84	1	0.000517346
	20	85	1	0.000441934		20	85	1	0.000467426		20	85	1	0.000516249
	20	86	1	0.000439642		20	86	1	0.000466946		20	86	1	0.000513417
	20	87	1	0.000438344		20	87	1	0.000465946		20	87	1	0.000511938
	20	88	1	0.00043772		20	88	1	0.000464691		20	88	1	0.000512195
	20	89	1	0.000437425		20	89	1	0.000464953		20	89	1	0.000512239
	20	90	1	0.000437095		20	90	1	0.000465363		20	90	1	0.000508732
	20	91	1	0.000436775		20	91	1	0.000465424		20	91	1	0.000503627
	20	92	1	0.000437098		20	92	1	0.000465989		20	92	1	0.000503074
	20	93	1	0.000437177		20	93	1	0.000467711		20	93	1	0.000501327
	20	94	1	0.000436124		20	94	1	0.000468008		20	94	1	0.000498376
	20	95	1	0.000433434		20	95	1	0.000468341		20	95	1	0.000488616
	20	96	1	0.000430221		20	96	1	0.000470648		20	96	1	0.000475825
	20	97	1	0.000428861		20	97	1	0.000472194		20	97	1	0.000467252
	20	98	1	0.0004288		20	98	1	0.000475409		20	98	1	0.00046307
	20	99	1	0.000430162		20	99	1	0.000478408		20	99	1	0.000457972
	20	100	1	0.000433138		20	100	1	0.000483059		20	100	1	0.000457219
	21	1	1	0.000453603		21	1	1	0.000488269		21	1	1	0.000586023
	21	2	1	0.000449495		21	2	1	0.000484985		21	2	1	0.000592992
	21	3	1	0.000444959		21	3	1	0.000477994		21	3	1	0.00059695
	21	4	1	0.000439054		21	4	1	0.000471245		21	4	1	0.00059611
	21	5	1	0.000432253		21	5	1	0.000468443		21	5	1	0.000598421
	21	6	1	0.000426375		21	6	1	0.000468087		21	6	1	0.00059967
	21	7	1	0.0004224		21	7	1	0.000466306		21	7	1	0.000604035
	21	8	1	0.0004199		21	8	1	0.000464465		21	8	1	0.000611205
	21	9	1	0.000417791		21	9	1	0.00046357		21	9	1	0.000618925
	21	10	1	0.00041651		21	10	1	0.00046421		21	10	1	0.000627497
	21	11	1	0.0004154		21	11	1	0.000464904		21	11	1	0.000634486
	21	12	1	0.000413207		21	12	1	0.000466042		21	12	1	0.000640188
	21	13	1	0.000411073		21	13	1	0.000467064		21	13	1	0.000643786
	21	14	1	0.000409605		21	14	1	0.000466516		21	14	1	0.000648736
	21	15	1	0.000407214		21	15	1	0.000466562		21	15	1	0.000649665
	21	16	1	0.000405783		21	16	1	0.000466891		21	16	1	0.000644232
	21	17	1	0.000404965		21	17	1	0.000466673		21	17	1	0.000642991
	21	18	1	0.000403137		21	18	1	0.00046653		21	18	1	0.000641995
	21	19	1	0.000402088		21	19	1	0.000467498		21	19	1	0.000642284
	21	20	1	0.000400417		21	20	1	0.000468975		21	20	1	0.000639966
	21	21	1	0.000398966		21	21	1	0.000470079		21	21	1	0.000635096
	21	22	1	0.000396578		21	22	1	0.000471458		21	22	1	0.000629314
	21	23	1	0.000395406		21	23	1	0.000472425		21	23	1	0.000624974
	21	24	1	0.000394654		21	24	1	0.000472869		21	24	1	0.000618955
	21	25	1	0.000393385		21	25	1	0.000474552		21	25	1	0.000615558
	21	26	1	0.000391731		21	26	1	0.000476492		21	26	1	0.000614828
	21	27	1	0.000391851		21	27	1	0.000478518		21	27	1	0.000616019
	21	28	1	0.000391921		21	28	1	0.000479318		21	28	1	0.000613928
	21	29	1	0.000392404		21	29	1	0.000482668		21	29	1	0.000617557
	21	30	1	0.000392541		21	30	1	0.000486489		21	30	1	0.000621965
	21	31	1	0.00039527		21	31	1	0.000490373		21	31	1	0.000623016
	21	32	1	0.000401647		21	32	1	0.000493322		21	32	1	0.000626178
	21	33	1	0.000413886		21	33	1	0.000497903		21	33	1	0.000635751
	21	34	1	0.000420864		21	34	1	0.000502713		21	34	1	0.000639723
	21	35	1	0.000431517		21	35	1	0.000505497		21	35	1	0.000643218
	21	36	1	0.000444729		21	36	1	0.000507471		21	36	1	0.000651519
	21	37	1	0.000455099		21	37	1	0.000511096		21	37	1	0.00066537
	21	38	1	0.000465893		21	38	1	0.000513482		21	38	1	0.00067111
	21	39	1	0.000471217		21	39	1	0.000515794		21	39	1	0.000684495
	21	40	1	0.000477261		21	40	1	0.000519897		21	40	1	0.000691504
	21	41	1	0.000480321		21	41	1	0.00052364		21	41	1	0.000698873
	21	42	1	0.00048433		21	42	1	0.000526748		21	42	1	0.000703375
	21	43	1	0.000487049		21	43	1	0.000528865		21	43	1	0.000704889
	21	44	1	0.000487678		21	44	1	0.000530975		21	44	1	0.000705361
	21	45	1	0.000489625		21	45	1	0.000533724		21	45	1	0.000702825
	21	46	1	0.000491442		21	46	1	0.000535277		21	46	1	0.000700316
	21	47	1	0.000493294		21	47	1	0.000536546		21	47	1	0.000695513
	21	48	1	0.000495435		21	48	1	0.000537145		21	48	1	0.000688035
	21	49	1	0.000497144		21	49	1	0.000536532		21	49	1	0.000679634
	21	50	1	0.000498827		21	50	1	0.000537323		21	50	1	0.000671923
	21	51	1	0.000500739		21	51	1	0.000538509		21	51	1	0.000659841
	21	52	1	0.000502511		21	52	1	0.000537331		21	52	1	0.000650746
	21	53	1	0.000503805		21	53	1	0.000537088		21	53	1	0.000639028
	21	54	1	0.000505458		21	54	1	0.000536509		21	54	1	0.00063342
	21	55	1	0.000505913		21	55	1	0.000535244		21	55	1	0.000626747
	21	56	1	0.000504673		21	56	1	0.000533275		21	56	1	0.000621487
	21	57	1	0.000504351		21	57	1	0.000531128		21	57	1	0.000617343
	21	58	1	0.000503678		21	58	1	0.000529199		21	58	1	0.000613387
	21	59	1	0.000501957		21	59	1	0.000526994		21	59	1	0.000608397
	21	60	1	0.000501805		21	60	1	0.000524214		21	60	1	0.000601831
	21	61	1	0.000501924		21	61	1	0.000521601		21	61	1	0.000596983
	21	62	1	0.000501742		21	62	1	0.000518394		21	62	1	0.000590698
	21	63	1	0.000500554		21	63	1	0.000515939		21	63	1	0.000582
	21	64	1	0.000499475		21	64	1	0.000514028		21	64	1	0.000575029
	21	65	1	0.000498085		21	65	1	0.00051042		21	65	1	0.000569841
	21	66	1	0.000496809		21	66	1	0.00050576		21	66	1	0.000564616
	21	67	1	0.000493808		21	67	1	0.000502173		21	67	1	0.000559545
	21	68	1	0.000490846		21	68	1	0.000498025		21	68	1	0.000554354
	21	69	1	0.000488527		21	69	1	0.000493022		21	69	1	0.000548815
	21	70	1	0.000484446		21	70	1	0.000487896		21	70	1	0.000546956
	21	71	1	0.000479923		21	71	1	0.000484484		21	71	1	0.000545558
	21	72	1	0.000476777		21	72	1	0.00048154		21	72	1	0.000543878
	21	73	1	0.000473158		21	73	1	0.000476993		21	73	1	0.000541248
	21	74	1	0.000469734		21	74	1	0.000473682		21	74	1	0.000538427
	21	75	1	0.000466206		21	75	1	0.00047264		21	75	1	0.000538186
	21	76	1	0.000462805		21	76	1	0.000471126		21	76	1	0.000537111
	21	77	1	0.000459753		21	77	1	0.000469601		21	77	1	0.000533742
	21	78	1	0.000457223		21	78	1	0.000468775		21	78	1	0.000531888
	21	79	1	0.000454468		21	79	1	0.000468694		21	79	1	0.000531596
	21	80	1	0.000451953		21	80	1	0.000468107		21	80	1	0.000529846
	21	81	1	0.00044978		21	81	1	0.000467356		21	81	1	0.000528826
	21	82	1	0.000446737		21	82	1	0.00046602		21	82	1	0.000525786
	21	83	1	0.000444759		21	83	1	0.000464072		21	83	1	0.000520741
	21	84	1	0.000443359		21	84	1	0.000462598		21	84	1	0.0005159
	21	85	1	0.000441349		21	85	1	0.000462155		21	85	1	0.000514299
	21	86	1	0.000439189		21	86	1	0.000461042		21	86	1	0.000510496
	21	87	1	0.000437366		21	87	1	0.000460187		21	87	1	0.000505164
	21	88	1	0.00043653		21	88	1	0.000460108		21	88	1	0.000501635
	21	89	1	0.000435332		21	89	1	0.000460394		21	89	1	0.000501056
	21	90	1	0.000433603		21	90	1	0.000461919		21	90	1	0.000500669
	21	91	1	0.000431973		21	91	1	0.000464093		21	91	1	0.000501388
	21	92	1	0.000432012		21	92	1	0.00046699		21	92	1	0.000502151
	21	93	1	0.000432297		21	93	1	0.000469809		21	93	1	0.000502135
	21	94	1	0.000432002		21	94	1	0.000471419		21	94	1	0.000503855
	21	95	1	0.000430225		21	95	1	0.000472659		21	95	1	0.000506827
	21	96	1	0.000426832		21	96	1	0.000473565		21	96	1	0.000507481
	21	97	1	0.000424891		21	97	1	0.000473636		21	97	1	0.000506879
[truncated: 22,003 more rows]

## Sheet: Fig 4
	Figure 4
	mean R1 in newborns	SE R1 in newborns	slope	slope SE	bundle	node
	0.551578	0.00726038	0.000577284	9.509e-05	0	1
	0.559146	0.00615241	0.000588133	8.33791e-05	0	2
	0.566367	0.00557467	0.000575161	7.83993e-05	0	3
	0.571594	0.00541224	0.000564777	8.21251e-05	0	4
	0.578216	0.00558891	0.000560629	8.83668e-05	0	5
	0.585603	0.00617788	0.000549331	9.12644e-05	0	6
	0.591598	0.00740914	0.000539662	9.34383e-05	0	7
	0.595146	0.00930888	0.000541794	9.66257e-05	0	8
	0.596106	0.0109111	0.000557755	9.90559e-05	0	9
	0.595525	0.0116771	0.000567725	9.87392e-05	0	10
	0.594376	0.0119116	0.000574302	9.65059e-05	0	11
	0.592632	0.0121168	0.000575505	9.32883e-05	0	12
	0.590839	0.0126263	0.00058063	9.19691e-05	0	13
	0.588606	0.0131317	0.000593429	8.96292e-05	0	14
	0.585511	0.013623	0.000613846	8.81385e-05	0	15
	0.582192	0.0141349	0.000638483	8.66248e-05	0	16
	0.579014	0.0141774	0.00066266	8.39786e-05	0	17
	0.575466	0.0139567	0.000687091	8.08325e-05	0	18
	0.572244	0.0136577	0.000713583	7.79034e-05	0	19
	0.568977	0.013206	0.000740601	7.58169e-05	0	20
	0.566227	0.01289	0.000762207	7.47437e-05	0	21
	0.563452	0.0124662	0.000784317	7.38768e-05	0	22
	0.56061	0.0119212	0.000807921	7.23342e-05	0	23
	0.558229	0.0115082	0.000830025	7.18179e-05	0	24
	0.556104	0.0111192	0.000850643	7.12133e-05	0	25
	0.553808	0.0107927	0.00086833	7.19163e-05	0	26
	0.551671	0.0105702	0.000883051	7.27567e-05	0	27
	0.549598	0.0102045	0.000897686	7.4468e-05	0	28
	0.547476	0.0100301	0.000908517	7.62975e-05	0	29
	0.545317	0.00968693	0.000914184	7.69446e-05	0	30
	0.543284	0.00946923	0.000913285	7.85697e-05	0	31
	0.540683	0.00938358	0.000915864	7.97344e-05	0	32
	0.538454	0.00926291	0.000916434	8.01165e-05	0	33
	0.535921	0.00908724	0.000921637	7.94454e-05	0	34
	0.533444	0.00894675	0.000920958	7.943e-05	0	35
	0.530628	0.00868236	0.000924305	7.96157e-05	0	36
	0.527706	0.00823322	0.000924291	7.96017e-05	0	37
	0.524891	0.00806046	0.000922567	8.02139e-05	0	38
	0.522274	0.00789958	0.000926871	8.10753e-05	0	39
	0.519728	0.0076733	0.000932073	8.08636e-05	0	40
	0.517027	0.00750238	0.000938305	8.0512e-05	0	41
	0.51405	0.00743759	0.000943601	8.09857e-05	0	42
	0.511158	0.00734059	0.000948885	8.12847e-05	0	43
	0.508406	0.00731457	0.000953537	8.07009e-05	0	44
	0.505318	0.00738771	0.000959344	8.0509e-05	0	45
	0.502121	0.00743179	0.000968443	8.05762e-05	0	46
	0.498879	0.00748838	0.000975674	7.94467e-05	0	47
	0.495509	0.00747549	0.000984174	7.92805e-05	0	48
	0.491832	0.00751174	0.000993909	7.95485e-05	0	49
	0.488236	0.00765412	0.00100092	8.09093e-05	0	50
	0.484652	0.00797595	0.0010063	8.30881e-05	0	51
	0.48078	0.00824048	0.00101271	8.47149e-05	0	52
	0.476983	0.00842405	0.00101833	8.52624e-05	0	53
	0.472967	0.00867037	0.00102359	8.63365e-05	0	54
	0.468806	0.00893608	0.0010263	8.73988e-05	0	55
	0.465092	0.00915149	0.00102847	8.89096e-05	0	56
	0.461452	0.00940009	0.00103044	8.89632e-05	0	57
	0.457669	0.00961003	0.00102909	8.99806e-05	0	58
	0.453984	0.00971083	0.00103007	9.0097e-05	0	59
	0.450355	0.00965957	0.00102858	8.90963e-05	0	60
	0.446873	0.00957498	0.00102596	8.82555e-05	0	61
	0.443699	0.00952286	0.0010263	8.60158e-05	0	62
	0.440716	0.00951281	0.00102872	8.40933e-05	0	63
	0.437809	0.00948528	0.00103176	8.17739e-05	0	64
	0.43506	0.00950665	0.00102794	7.96551e-05	0	65
	0.432633	0.00941446	0.00102604	7.72942e-05	0	66
	0.430536	0.00933506	0.00102305	7.49253e-05	0	67
	0.428218	0.00921479	0.00102617	7.25141e-05	0	68
	0.42607	0.00905978	0.00103117	7.04883e-05	0	69
	0.424161	0.00886453	0.00103568	6.87575e-05	0	70
	0.42231	0.0086691	0.00103721	6.65722e-05	0	71
	0.420704	0.0086017	0.00103871	6.53033e-05	0	72
	0.419489	0.0084342	0.00103915	6.33993e-05	0	73
	0.418284	0.00818314	0.00103813	6.16389e-05	0	74
	0.417128	0.00804555	0.00103786	6.05255e-05	0	75
	0.415969	0.00795649	0.00103882	5.91529e-05	0	76
	0.415008	0.00785957	0.00103842	5.7864e-05	0	77
	0.414216	0.00774538	0.00103673	5.71931e-05	0	78
	0.414002	0.00766235	0.00103099	5.67074e-05	0	79
	0.413863	0.00746741	0.001024	5.58083e-05	0	80
	0.413624	0.00723871	0.00101706	5.469e-05	0	81
	0.413718	0.00704	0.00100599	5.35766e-05	0	82
	0.414054	0.00677496	0.000994023	5.25783e-05	0	83
	0.414337	0.00649721	0.000980361	5.06577e-05	0	84
	0.414625	0.00630873	0.000966281	4.87847e-05	0	85
	0.415361	0.00611224	0.000949266	4.71861e-05	0	86
	0.416507	0.00581444	0.000929162	4.51987e-05	0	87
	0.417698	0.00546836	0.00090751	4.29585e-05	0	88
	0.418625	0.00516146	0.000887362	4.10065e-05	0	89
	0.420083	0.00479934	0.000865479	3.89035e-05	0	90
	0.421824	0.00440756	0.000842297	3.71009e-05	0	91
	0.423469	0.00414383	0.000817645	3.60092e-05	0	92
	0.426031	0.00420436	0.000787609	3.61739e-05	0	93
	0.428563	0.0045773	0.0007582	3.69317e-05	0	94
	0.431704	0.00491359	0.00072528	3.67194e-05	0	95
	0.435437	0.00543502	0.000691665	3.76525e-05	0	96
	0.436609	0.00496622	0.000669493	3.81764e-05	0	97
	0.436051	0.00428919	0.000656929	3.93912e-05	0	98
	0.437056	0.00406754	0.00063799	4.2159e-05	0	99
	0.438571	0.0042506	0.000614567	4.60028e-05	0	100
	0.549673	0.0180068	0.000705871	0.000108687	1	1
	0.560322	0.0204919	0.000696046	0.000128131	1	2
	0.567647	0.020534	0.000689513	0.000134492	1	3
	0.573203	0.0195492	0.000667914	0.000136195	1	4
	0.578219	0.0180847	0.000632903	0.000134544	1	5
	0.582438	0.0167756	0.000606664	0.000131933	1	6
	0.585187	0.0153129	0.000590815	0.00012661	1	7
	0.586648	0.0132681	0.000573081	0.000118212	1	8
	0.586144	0.0109808	0.000568877	0.000106635	1	9
	0.584548	0.00949897	0.000571371	9.9006e-05	1	10
	0.582562	0.00892563	0.000573307	9.35313e-05	1	11
	0.581447	0.00872609	0.000576112	9.10315e-05	1	12
	0.580266	0.0086858	0.000582962	8.99171e-05	1	13
	0.57849	0.00854264	0.000591488	8.88767e-05	1	14
	0.576272	0.00853881	0.000605041	8.92563e-05	1	15
	0.573514	0.00862832	0.000620356	8.86318e-05	1	16
	0.570729	0.00871718	0.000637869	8.73334e-05	1	17
	0.56757	0.00870865	0.000656048	8.52539e-05	1	18
	0.564962	0.00857109	0.000671148	8.23324e-05	1	19
	0.562081	0.00838467	0.000686148	7.87266e-05	1	20
	0.559209	0.00819561	0.000700614	7.66156e-05	1	21
	0.557027	0.00791255	0.000714367	7.37843e-05	1	22
	0.555091	0.00742224	0.000723221	7.15487e-05	1	23
	0.552999	0.00702552	0.000729176	6.98337e-05	1	24
	0.5516	0.00678304	0.000736777	6.77464e-05	1	25
	0.550069	0.00631863	0.00074745	6.55288e-05	1	26
	0.548557	0.00596844	0.000751006	6.49606e-05	1	27
	0.546969	0.0058468	0.000756489	6.58346e-05	1	28
	0.54575	0.0055694	0.00075892	6.54499e-05	1	29
	0.543977	0.00533131	0.00075947	6.55036e-05	1	30
	0.54174	0.00503944	0.000766218	6.56783e-05	1	31
	0.539625	0.00502828	0.000776034	6.61065e-05	1	32
	0.537399	0.00491508	0.000784257	6.6148e-05	1	33
	0.535218	0.00496769	0.000787976	6.76582e-05	1	34
	0.532659	0.00498498	0.000795301	6.87395e-05	1	35
	0.529805	0.00488204	0.000804589	6.89538e-05	1	36
	0.526901	0.00470985	0.000815588	6.86373e-05	1	37
	0.523986	0.00476098	0.000827344	6.92506e-05	1	38
	0.52109	0.00493214	0.000839684	6.92819e-05	1	39
	0.518359	0.0051729	0.000851528	6.9435e-05	1	40
	0.51551	0.00517955	0.000862431	6.90988e-05	1	41
	0.512282	0.00512736	0.000872891	6.90257e-05	1	42
	0.509138	0.00543065	0.000881686	6.94802e-05	1	43
	0.506191	0.00553704	0.000891803	7.01904e-05	1	44
	0.503034	0.00549576	0.000903773	7.0586e-05	1	45
	0.500289	0.00548897	0.000912855	7.048e-05	1	46
	0.497264	0.00553439	0.00092219	7.07979e-05	1	47
	0.493698	0.00563089	0.000932498	7.16108e-05	1	48
	0.490044	0.00581342	0.000942111	7.22272e-05	1	49
	0.486615	0.00580714	0.00095055	7.24627e-05	1	50
	0.483256	0.00567406	0.000957389	7.18064e-05	1	51
	0.479924	0.00569875	0.000962262	7.31881e-05	1	52
	0.476316	0.00570958	0.000968727	7.42436e-05	1	53
	0.472793	0.00555117	0.000976932	7.43537e-05	1	54
	0.469272	0.00516411	0.000980207	7.42638e-05	1	55
	0.465581	0.00476286	0.000984971	7.435e-05	1	56
	0.46183	0.00458191	0.000993588	7.40573e-05	1	57
	0.458556	0.00451237	0.000997727	7.39044e-05	1	58
	0.455517	0.0043638	0.000998774	7.29534e-05	1	59
	0.452103	0.00429753	0.00100003	7.16642e-05	1	60
	0.448982	0.00408412	0.00100238	7.02226e-05	1	61
	0.445451	0.00399996	0.00100755	6.87229e-05	1	62
	0.442296	0.00384355	0.00101147	6.7023e-05	1	63
	0.439526	0.00376253	0.00101587	6.4486e-05	1	64
	0.436815	0.0037814	0.00101633	6.28909e-05	1	65
	0.434189	0.00390349	0.00102216	6.17531e-05	1	66
	0.431665	0.00401532	0.00102383	6.05158e-05	1	67
	0.429293	0.00393333	0.00102699	5.8579e-05	1	68
	0.42697	0.00385532	0.0010321	5.70416e-05	1	69
	0.424693	0.0037795	0.00103097	5.63248e-05	1	70
	0.422862	0.0037631	0.00103072	5.60295e-05	1	71
	0.421163	0.00383835	0.00102828	5.52484e-05	1	72
	0.419747	0.00387628	0.00102601	5.42537e-05	1	73
	0.418398	0.0040444	0.00102213	5.31592e-05	1	74
	0.41714	0.00425378	0.00101784	5.22502e-05	1	75
	0.41593	0.00445066	0.00101295	5.07359e-05	1	76
	0.414755	0.00459528	0.00100998	4.91812e-05	1	77
	0.413873	0.00478966	0.00100393	4.76381e-05	1	78
	0.413478	0.00490297	0.00099531	4.61394e-05	1	79
	0.413178	0.00506515	0.000988147	4.46876e-05	1	80
	0.413218	0.00536981	0.000978529	4.28873e-05	1	81
	0.413141	0.00570755	0.000969808	4.08132e-05	1	82
	0.412946	0.00601381	0.000961013	3.83383e-05	1	83
	0.413064	0.00624396	0.000949221	3.62603e-05	1	84
	0.413878	0.00642031	0.000933891	3.51924e-05	1	85
	0.414692	0.00653566	0.000919098	3.4366e-05	1	86
	0.415427	0.00663287	0.00090254	3.29919e-05	1	87
	0.416045	0.00665754	0.000886748	3.1704e-05	1	88
	0.416809	0.00658101	0.000870665	3.04046e-05	1	89
	0.417802	0.00642381	0.00085142	2.94169e-05	1	90
	0.419372	0.00626575	0.000828011	2.88405e-05	1	91
	0.421052	0.00612643	0.000805493	2.85736e-05	1	92
	0.422831	0.00599297	0.000782492	2.78833e-05	1	93
	0.424815	0.00569278	0.000756856	2.63355e-05	1	94
	0.426915	0.00535915	0.000728786	2.50871e-05	1	95
	0.429369	0.00532711	0.000701151	2.48858e-05	1	96
	0.431786	0.00539648	0.00067355	2.67743e-05	1	97
	0.43506	0.00527122	0.00063893	2.88804e-05	1	98
	0.438642	0.00552347	0.000606042	3.18979e-05	1	99
	0.442273	0.00550086	0.000565468	3.44349e-05	1	100
	0.53257	0.00675863	0.000892633	0.000135449	2	1
	0.538871	0.00756574	0.000904799	0.000119436	2	2
	0.545327	0.00800761	0.000901818	9.53874e-05	2	3
	0.552238	0.00805443	0.000883858	7.7709e-05	2	4
	0.558332	0.00808645	0.000865037	7.49801e-05	2	5
	0.561284	0.00774275	0.000867647	7.70583e-05	2	6
	0.563284	0.00729543	0.000878707	6.54137e-05	2	7
	0.565233	0.00688446	0.000882719	5.32165e-05	2	8
	0.567918	0.00661522	0.000875926	5.06636e-05	2	9
	0.570972	0.00631596	0.000862526	5.20434e-05	2	10
	0.574254	0.00577741	0.000848786	5.25733e-05	2	11
	0.57819	0.00527621	0.000832513	5.25205e-05	2	12
	0.582015	0.00509664	0.000822927	5.01449e-05	2	13
	0.585745	0.00535378	0.000819883	4.83489e-05	2	14
	0.589251	0.00606204	0.000816641	4.95015e-05	2	15
	0.592268	0.00695551	0.000813825	5.17716e-05	2	16
	0.594878	0.00770481	0.000815401	5.40841e-05	2	17
	0.597085	0.00818325	0.000819594	5.61259e-05	2	18
	0.599099	0.00827833	0.000824928	5.70708e-05	2	19
	0.600471	0.00832956	0.000832266	5.78677e-05	2	20
	0.601366	0.00835568	0.000840793	5.8521e-05	2	21
	0.601824	0.00826138	0.000849269	5.905e-05	2	22
	0.60189	0.00817098	0.000858111	5.99613e-05	2	23
	0.601864	0.00806876	0.00086971	6.11403e-05	2	24
	0.601846	0.00792587	0.000883011	6.24577e-05	2	25
	0.602099	0.00784132	0.000889523	6.47505e-05	2	26
	0.602422	0.00781258	0.000895025	6.67443e-05	2	27
	0.602865	0.00786509	0.000896155	6.87815e-05	2	28
	0.603476	0.00792283	0.000895535	6.95381e-05	2	29
	0.604291	0.00805428	0.000888593	7.05741e-05	2	30
	0.605202	0.00820238	0.000881985	7.1661e-05	2	31
	0.605962	0.00836858	0.00087791	7.25749e-05	2	32
	0.606742	0.00854364	0.000877646	7.29096e-05	2	33
	0.607677	0.00874719	0.00087988	7.2695e-05	2	34
	0.608474	0.00900641	0.000882144	7.27413e-05	2	35
	0.609171	0.00926578	0.000889089	7.30775e-05	2	36
	0.609629	0.00946682	0.000900098	7.34905e-05	2	37
	0.609818	0.00964519	0.000912177	7.37071e-05	2	38
	0.609868	0.00987811	0.000927162	7.37333e-05	2	39
	0.60996	0.0101861	0.000943652	7.38494e-05	2	40
	0.610065	0.0105154	0.000960756	7.34732e-05	2	41
	0.609899	0.0108073	0.000978955	7.29614e-05	2	42
	0.609411	0.0111055	0.000996485	7.27228e-05	2	43
	0.608504	0.0114467	0.0010174	7.26463e-05	2	44
	0.607367	0.0118275	0.00104138	7.21575e-05	2	45
	0.605631	0.0121198	0.00106604	7.18729e-05	2	46
	0.603701	0.0124254	0.00108952	7.18689e-05	2	47
	0.601494	0.0127961	0.00111574	7.27768e-05	2	48
	0.599153	0.0131805	0.00113979	7.33867e-05	2	49
	0.596427	0.0135722	0.00116406	7.41366e-05	2	50
	0.59349	0.0139602	0.00118854	7.46016e-05	2	51
	0.590425	0.0142976	0.00121208	7.47712e-05	2	52
	0.586887	0.0146788	0.00123495	7.60534e-05	2	53
	0.583043	0.0150143	0.00125479	7.75036e-05	2	54
	0.57885	0.0153501	0.00127614	7.96145e-05	2	55
	0.574307	0.0156709	0.00130012	8.21512e-05	2	56
	0.569637	0.015978	0.00132088	8.43697e-05	2	57
	0.564997	0.0162093	0.00133924	8.50435e-05	2	58
	0.56041	0.0164593	0.00135301	8.68272e-05	2	59
	0.555606	0.0166395	0.00136854	8.61327e-05	2	60
	0.550608	0.0168249	0.00138422	8.46869e-05	2	61
	0.545715	0.0169862	0.00139162	8.29402e-05	2	62
	0.540929	0.0170853	0.00139964	8.253e-05	2	63
	0.535856	0.0171252	0.00140975	8.17136e-05	2	64
	0.530703	0.0169978	0.0014194	8.07701e-05	2	65
	0.525886	0.0168311	0.00142702	7.92559e-05	2	66
	0.52149	0.016614	0.00143414	7.5726e-05	2	67
	0.517401	0.016354	0.00144199	7.365e-05	2	68
	0.513189	0.0158984	0.0014469	6.95003e-05	2	69
	0.509279	0.0154994	0.00145147	6.64587e-05	2	70
	0.505715	0.0150388	0.00146009	6.30094e-05	2	71
	0.502388	0.0146192	0.00146255	6.11158e-05	2	72
	0.499333	0.014128	0.00146452	5.77097e-05	2	73
	0.4966	0.0136571	0.00146622	5.40039e-05	2	74
	0.494078	0.0131779	0.00146879	5.15002e-05	2	75
	0.491794	0.0128093	0.00146763	4.80364e-05	2	76
	0.489704	0.0123764	0.00146531	4.60495e-05	2	77
	0.487801	0.0119042	0.00145997	4.432e-05	2	78
	0.485904	0.0114387	0.00145404	4.33762e-05	2	79
	0.484315	0.010995	0.00144572	4.30824e-05	2	80
	0.482821	0.0105532	0.0014331	4.13687e-05	2	81
	0.481465	0.0102106	0.00141681	4.00199e-05	2	82
	0.480194	0.00983372	0.001397	4.00671e-05	2	83
	0.478958	0.00942367	0.00137447	4.02529e-05	2	84
	0.477775	0.00909219	0.0013542	4.05274e-05	2	85
	0.476712	0.00874006	0.0013306	4.00704e-05	2	86
	0.475757	0.00840072	0.0013064	3.9653e-05	2	87
	0.47489	0.00808257	0.00128022	3.9123e-05	2	88
	0.474164	0.0077827	0.00125031	3.8625e-05	2	89
	0.473522	0.00746686	0.00121711	3.83896e-05	2	90
	0.473118	0.00712665	0.00118182	3.79474e-05	2	91
	0.472923	0.00675414	0.00114174	3.74747e-05	2	92
	0.47273	0.00645257	0.00110129	3.69516e-05	2	93
	0.472728	0.00622236	0.00105954	3.66505e-05	2	94
	0.472841	0.00602718	0.00101459	3.63015e-05	2	95
	0.473287	0.00578304	0.00096532	3.57998e-05	2	96
	0.47429	0.00559196	0.000911227	3.54608e-05	2	97
	0.475648	0.00549414	0.000852587	3.57677e-05	2	98
	0.477181	0.005406	0.000791534	3.62759e-05	2	99
	0.478779	0.00526069	0.000725584	3.71067e-05	2	100
	0.527391	0.00760699	0.000941591	0.000116368	3	1
	0.536312	0.00838656	0.000959204	0.000107815	3	2
	0.5456	0.00906615	0.000963399	9.95025e-05	3	3
	0.552418	0.00948333	0.000975805	9.11331e-05	3	4
	0.556535	0.00999966	0.000979864	8.43558e-05	3	5
	0.558905	0.0107609	0.000974095	7.5595e-05	3	6
	0.56156	0.0112058	0.000958311	7.17435e-05	3	7
	0.564859	0.0111095	0.000944304	6.9385e-05	3	8
	0.567799	0.010645	0.000921627	6.57722e-05	3	9
	0.570427	0.0103002	0.000895933	6.4063e-05	3	10
	0.573897	0.0097677	0.000868112	6.27407e-05	3	11
	0.578048	0.00930496	0.000846415	6.1973e-05	3	12
	0.581945	0.00917101	0.000844423	6.39866e-05	3	13
	0.585327	0.0094753	0.000854989	6.72529e-05	3	14
	0.588791	0.0100225	0.000865126	7.18561e-05	3	15
	0.591048	0.0109036	0.000881364	7.7943e-05	3	16
	0.592656	0.0117094	0.00089577	8.28895e-05	3	17
	0.594198	0.0123194	0.000908013	8.69397e-05	3	18
	0.595534	0.012721	0.000916253	8.96015e-05	3	19
	0.596545	0.0129563	0.000921978	9.13428e-05	3	20
	0.597386	0.0129566	0.000926941	9.2059e-05	3	21
	0.597955	0.012932	0.000930887	9.29364e-05	3	22
	0.598845	0.0128474	0.000928376	9.33066e-05	3	23
	0.599869	0.0126179	0.00092281	9.31282e-05	3	24
	0.600936	0.0122033	0.000912592	9.29741e-05	3	25
	0.601957	0.0117676	0.000896067	9.27799e-05	3	26
	0.602713	0.0113407	0.000882683	9.26148e-05	3	27
	0.603336	0.0109155	0.000868761	9.20063e-05	3	28
	0.604234	0.0104908	0.000851754	9.1758e-05	3	29
	0.60515	0.0101013	0.000836141	9.08867e-05	3	30
	0.605885	0.00972355	0.000819195	8.92548e-05	3	31
	0.606328	0.00934693	0.000809911	8.7799e-05	3	32
	0.606286	0.00914574	0.000808112	8.70226e-05	3	33
	0.60621	0.00900536	0.000811012	8.65666e-05	3	34
	0.605959	0.00881572	0.000823594	8.54398e-05	3	35
	0.6054	0.00857015	0.000842458	8.44323e-05	3	36
	0.605012	0.00837072	0.000859988	8.34596e-05	3	37
	0.60484	0.00818885	0.000882695	8.20662e-05	3	38
	0.604714	0.00806668	0.000906483	8.05536e-05	3	39
	0.604484	0.00796058	0.000933017	7.93746e-05	3	40
	0.604105	0.00788688	0.000960592	7.829e-05	3	41
	0.603805	0.00794183	0.000983068	7.80461e-05	3	42
	0.603335	0.00806421	0.00100683	7.74689e-05	3	43
	0.602876	0.00819336	0.00102961	7.69397e-05	3	44
	0.60215	0.00834679	0.0010504	7.61224e-05	3	45
	0.601371	0.00851474	0.00107037	7.49775e-05	3	46
	0.600496	0.0087453	0.00108494	7.40851e-05	3	47
	0.599128	0.00891656	0.00110318	7.38976e-05	3	48
	0.597307	0.00913364	0.00112188	7.50518e-05	3	49
	0.595294	0.00930054	0.00113866	7.5524e-05	3	50
	0.593245	0.00936866	0.00115446	7.62665e-05	3	51
	0.590445	0.00948119	0.00117273	7.6146e-05	3	52
	0.587757	0.00954824	0.00119259	7.65401e-05	3	53
	0.584914	0.00959502	0.00121024	7.90364e-05	3	54
	0.581859	0.00968374	0.00122611	7.90699e-05	3	55
	0.578262	0.00981493	0.00124443	8.07569e-05	3	56
	0.574235	0.00992122	0.00126482	8.1911e-05	3	57
	0.57012	0.0101197	0.00128025	8.4377e-05	3	58
	0.565694	0.0101862	0.00130172	8.53366e-05	3	59
	0.560743	0.0101497	0.00132255	8.539e-05	3	60
	0.555745	0.0102364	0.00134102	8.60423e-05	3	61
	0.550888	0.0104364	0.00135731	8.64777e-05	3	62
	0.54538	0.0106303	0.00137337	8.72284e-05	3	63
	0.54003	0.0107912	0.00139054	8.72837e-05	3	64
	0.534385	0.0108865	0.00140789	8.68319e-05	3	65
	0.528915	0.0110004	0.00141878	8.64286e-05	3	66
	0.523673	0.0110022	0.00142562	8.55846e-05	3	67
	0.518265	0.0110099	0.00143356	8.51381e-05	3	68
	0.513068	0.0109069	0.00144085	8.45752e-05	3	69
	0.508206	0.0107953	0.00145118	8.42629e-05	3	70
	0.503937	0.0107231	0.00145766	8.30399e-05	3	71
	0.499737	0.0106327	0.00146556	8.00151e-05	3	72
	0.495849	0.0104959	0.00147251	7.79132e-05	3	73
	0.492524	0.0102927	0.00147846	7.48116e-05	3	74
	0.489372	0.0101498	0.00148516	7.1957e-05	3	75
	0.486659	0.0100012	0.00148966	6.91889e-05	3	76
	0.484429	0.00975742	0.00148816	6.69179e-05	3	77
	0.482411	0.00940639	0.00148907	6.39739e-05	3	78
	0.480321	0.00906998	0.00148808	6.16508e-05	3	79
	0.478604	0.0087651	0.00148338	5.96064e-05	3	80
	0.477145	0.00851256	0.00147599	5.73833e-05	3	81
	0.475722	0.00827466	0.00146731	5.49412e-05	3	82
	0.474259	0.00799464	0.0014582	5.25051e-05	3	83
	0.473102	0.00771502	0.0014426	5.06429e-05	3	84
	0.471994	0.00749138	0.00142315	4.91423e-05	3	85
	0.470806	0.00733416	0.00140392	4.72749e-05	3	86
	0.469726	0.00720647	0.00138344	4.52095e-05	3	87
	0.4687	0.00704367	0.00136001	4.32635e-05	3	88
	0.467717	0.00690612	0.00133242	4.20634e-05	3	89
	0.466732	0.00691707	0.00130342	4.11247e-05	3	90
	0.465998	0.00691175	0.0012683	4.06487e-05	3	91
	0.465496	0.00689364	0.00123146	4.04761e-05	3	92
	0.465277	0.00689066	0.0011906	3.99035e-05	3	93
	0.465493	0.0068387	0.00114613	3.9533e-05	3	94
	0.4661	0.00672344	0.00109772	3.86784e-05	3	95
	0.4669	0.00657156	0.00104524	3.85983e-05	3	96
	0.468085	0.00636662	0.000986988	3.82662e-05	3	97
	0.470121	0.0059876	0.00091905	3.7944e-05	3	98
	0.472513	0.00544435	0.000848991	3.7377e-05	3	99
	0.47416	0.00490786	0.000780001	3.72493e-05	3	100
	0.466058	0.00511845	0.000673709	4.17331e-05	4	1
	0.462194	0.00461598	0.000719271	4.24242e-05	4	2
	0.458521	0.00447292	0.000767569	4.34391e-05	4	3
	0.456148	0.00435755	0.000808018	4.37359e-05	4	4
	0.454524	0.00455916	0.000843404	4.47104e-05	4	5
	0.453044	0.00477218	0.000875593	4.56118e-05	4	6
	0.452102	0.00482087	0.000903855	4.71102e-05	4	7
	0.451395	0.00458685	0.000928609	4.73113e-05	4	8
	0.450776	0.00449096	0.000952429	4.85681e-05	4	9
	0.449842	0.00459209	0.000978775	4.99143e-05	4	10
	0.449148	0.00482589	0.00100195	5.11771e-05	4	11
	0.448578	0.00499222	0.0010198	5.24811e-05	4	12
	0.447987	0.00517159	0.00103915	5.38453e-05	4	13
	0.447648	0.00537832	0.00105356	5.55983e-05	4	14
	0.447628	0.00561476	0.0010666	5.71978e-05	4	15
	0.448187	0.00585916	0.00107579	5.9925e-05	4	16
	0.448003	0.00607752	0.00108985	6.17196e-05	4	17
	0.447861	0.0060806	0.00109802	6.33314e-05	4	18
	0.448046	0.00618297	0.00110807	6.41856e-05	4	19
	0.448687	0.00623772	0.00111189	6.54331e-05	4	20
	0.449067	0.00630844	0.00111582	6.60847e-05	4	21
	0.44987	0.00640316	0.00111625	6.71798e-05	4	22
	0.45032	0.00632184	0.00111714	6.73119e-05	4	23
	0.450909	0.00615007	0.00111991	6.77837e-05	4	24
	0.451256	0.00631253	0.00112673	6.86606e-05	4	25
	0.451921	0.00626939	0.00112886	6.9701e-05	4	26
	0.452502	0.00626226	0.00112989	6.99566e-05	4	27
	0.453325	0.00639901	0.0011253	6.97847e-05	4	28
	0.453755	0.00634753	0.00112733	7.06609e-05	4	29
	0.454206	0.00631019	0.00112892	7.12329e-05	4	30
	0.454429	0.00623965	0.00113289	7.09488e-05	4	31
	0.455062	0.00621758	0.00113499	6.988e-05	4	32
	0.455071	0.00616056	0.00113851	6.85894e-05	4	33
	0.455173	0.00630304	0.00113944	6.89209e-05	4	34
	0.454931	0.00668507	0.00114445	6.87779e-05	4	35
	0.455312	0.00662867	0.00114503	6.81642e-05	4	36
	0.45504	0.00640457	0.00115044	6.66043e-05	4	37
	0.454872	0.00663689	0.00115403	6.64285e-05	4	38
	0.4543	0.00659408	0.00116472	6.67557e-05	4	39
	0.453991	0.00668041	0.00116862	6.70978e-05	4	40
	0.453441	0.00660224	0.00117622	6.76644e-05	4	41
	0.452834	0.00678367	0.0011817	6.83566e-05	4	42
	0.45194	0.00695336	0.00118903	6.90111e-05	4	43
	0.451657	0.00688799	0.00118604	6.8669e-05	4	44
	0.450908	0.00703797	0.00118562	6.90455e-05	4	45
	0.44979	0.00707804	0.00118388	6.745e-05	4	46
	0.450144	0.00694642	0.00117174	6.78661e-05	4	47
	0.449382	0.00723166	0.00116961	6.78545e-05	4	48
	0.44877	0.00711817	0.00116619	6.75451e-05	4	49
	0.447551	0.00731528	0.00116439	6.78454e-05	4	50
	0.447098	0.00729277	0.00115684	6.76967e-05	4	51
	0.446775	0.00736558	0.0011483	6.70689e-05	4	52
	0.445878	0.00758016	0.00114895	6.62605e-05	4	53
	0.44506	0.00763339	0.00114599	6.558e-05	4	54
	0.443611	0.00784803	0.00114413	6.60292e-05	4	55
	0.442739	0.00778411	0.00113845	6.6149e-05	4	56
	0.441615	0.00769407	0.00112997	7.0159e-05	4	57
	0.441069	0.00757197	0.00111557	6.55247e-05	4	58
	0.440481	0.00754507	0.00110458	6.49917e-05	4	59
	0.439788	0.0073556	0.001098	7.02183e-05	4	60
	0.439001	0.00716881	0.00108651	6.87207e-05	4	61
	0.438386	0.00728828	0.00107288	6.68639e-05	4	62
	0.437693	0.00700483	0.00106952	6.69713e-05	4	63
	0.436962	0.006794	0.00105796	6.05256e-05	4	64
	0.436321	0.00658778	0.00105099	6.4412e-05	4	65
	0.435443	0.00645349	0.00104061	6.21476e-05	4	66
	0.433909	0.00633286	0.00103533	6.08255e-05	4	67
	0.432101	0.00595947	0.00103496	6.01453e-05	4	68
	0.430538	0.00559609	0.00102844	5.75532e-05	4	69
	0.428839	0.00560238	0.00102658	5.81732e-05	4	70
	0.427479	0.00524767	0.00102472	5.72929e-05	4	71
	0.426001	0.0051514	0.00102587	5.86166e-05	4	72
	0.424554	0.00497769	0.00102394	5.64485e-05	4	73
	0.423354	0.00492424	0.00102391	5.45932e-05	4	74
	0.421938	0.00501633	0.00102839	5.25451e-05	4	75
	0.420867	0.00504001	0.00102653	5.16496e-05	4	76
	0.419864	0.00519851	0.00102708	5.1858e-05	4	77
	0.418928	0.00541527	0.0010213	5.17884e-05	4	78
	0.417863	0.0055764	0.00102319	5.16877e-05	4	79
	0.41728	0.00564467	0.00102123	5.26192e-05	4	80
	0.417218	0.0058397	0.00101415	5.38639e-05	4	81
	0.417599	0.00598158	0.00100355	5.57989e-05	4	82
	0.417857	0.00599207	0.000992697	5.71169e-05	4	83
	0.418166	0.00596995	0.000984704	5.70219e-05	4	84
	0.418636	0.00597391	0.000976214	5.57867e-05	4	85
	0.419225	0.00596843	0.000965604	5.39314e-05	4	86
	0.420014	0.00587648	0.000953497	5.18662e-05	4	87
	0.420572	0.00572346	0.000942627	5.01085e-05	4	88
	0.4211	0.00553894	0.000930181	4.8472e-05	4	89
	0.421765	0.00535774	0.000918693	4.74126e-05	4	90
	0.422877	0.00523298	0.000901941	4.73079e-05	4	91
	0.42411	0.00506295	0.000881454	4.66707e-05	4	92
	0.425369	0.00484689	0.000858681	4.45807e-05	4	93
	0.426824	0.00467401	0.000830684	4.21341e-05	4	94
	0.428549	0.00470562	0.00080005	4.10133e-05	4	95
	0.430672	0.00486594	0.000767175	4.08054e-05	4	96
	0.43356	0.00507664	0.000730046	4.10387e-05	4	97
	0.436976	0.00536189	0.000691326	4.30573e-05	4	98
	0.441319	0.00588287	0.00064797	4.59535e-05	4	99
	0.444292	0.00626497	0.00061048	4.93967e-05	4	100
	0.459107	0.00470248	0.000721616	4.6678e-05	5	1
	0.456792	0.00462135	0.000754486	4.85937e-05	5	2
	0.454551	0.00461554	0.000792685	5.0969e-05	5	3
	0.452242	0.00484315	0.000833454	5.29392e-05	5	4
	0.450508	0.00510438	0.000874613	5.52475e-05	5	5
	0.449367	0.00531422	0.000909812	5.75365e-05	5	6
	0.448495	0.00533329	0.000941867	5.95061e-05	5	7
	0.447629	0.00535103	0.000968333	6.08781e-05	5	8
	0.446696	0.00538886	0.000992292	6.14014e-05	5	9
	0.445975	0.00555572	0.00101268	6.16503e-05	5	10
	0.445275	0.00570651	0.0010281	6.14484e-05	5	11
	0.445118	0.00585181	0.00103954	6.18968e-05	5	12
	0.444646	0.00600637	0.00105076	6.08795e-05	5	13
	0.444315	0.00612518	0.00105738	6.05725e-05	5	14
	0.444186	0.00620177	0.00106259	6.07836e-05	5	15
	0.443997	0.00632674	0.00106855	6.05488e-05	5	16
	0.444086	0.00645912	0.00107569	6.1033e-05	5	17
	0.443944	0.00672714	0.00108343	6.17447e-05	5	18
	0.444272	0.00696756	0.00108811	6.28328e-05	5	19
	0.444207	0.00703064	0.00109382	6.27436e-05	5	20
	0.444322	0.00714456	0.00109882	6.40079e-05	5	21
	0.444785	0.00731706	0.00110351	6.54231e-05	5	22
	0.445682	0.00737785	0.00110439	6.59628e-05	5	23
	0.445818	0.0074185	0.00111381	6.55892e-05	5	24
	0.445621	0.00728952	0.00112976	6.57554e-05	5	25
	0.446225	0.00731368	0.00113235	6.53353e-05	5	26
	0.44654	0.00708058	0.00113878	6.50245e-05	5	27
	0.446873	0.00708006	0.00114931	6.52907e-05	5	28
	0.446974	0.00696603	0.00115248	6.53841e-05	5	29
	0.447372	0.00690631	0.00115661	6.64091e-05	5	30
	0.448088	0.00668377	0.00116552	6.7261e-05	5	31
	0.448896	0.0065319	0.00116699	6.69631e-05	5	32
	0.450264	0.00628273	0.00116677	6.79858e-05	5	33
	0.451365	0.0062413	0.00115991	6.83485e-05	5	34
	0.452127	0.00591273	0.00115949	6.91259e-05	5	35
	0.452746	0.0057096	0.00116587	6.85787e-05	5	36
	0.452799	0.00577582	0.00117235	6.93804e-05	5	37
	0.453056	0.00565176	0.00116555	6.8784e-05	5	38
	0.452652	0.00547041	0.00116924	6.70217e-05	5	39
	0.453207	0.00542947	0.00116771	6.69711e-05	5	40
	0.453651	0.00557424	0.0011693	6.80857e-05	5	41
	0.45442	0.00543665	0.00116252	6.71577e-05	5	42
	0.45348	0.00510975	0.00115894	6.71031e-05	5	43
	0.452742	0.00509568	0.00115899	6.6009e-05	5	44
	0.452058	0.0050319	0.00116163	6.52891e-05	5	45
	0.451815	0.00509445	0.00115407	6.50667e-05	5	46
	0.450815	0.00478697	0.00115628	6.43526e-05	5	47
	0.449668	0.00485274	0.00115803	6.38402e-05	5	48
	0.448711	0.00485542	0.00115141	6.37083e-05	5	49
	0.447784	0.00472871	0.00114256	6.29969e-05	5	50
	0.447116	0.00495644	0.00113837	6.29369e-05	5	51
	0.445534	0.00492019	0.00113243	6.24175e-05	5	52
	0.444167	0.00479344	0.00112549	6.19374e-05	5	53
	0.444028	0.00473178	0.0011202	6.13338e-05	5	54
	0.442746	0.00465346	0.00111673	6.02885e-05	5	55
	0.44178	0.00474499	0.00110725	5.93005e-05	5	56
	0.440806	0.00502495	0.0011011	5.94088e-05	5	57
	0.440417	0.00525579	0.00108832	6.01317e-05	5	58
	0.439526	0.005371	0.00108161	6.04406e-05	5	59
	0.439419	0.00523937	0.00107342	5.97727e-05	5	60
	0.438628	0.00527988	0.00106342	5.91734e-05	5	61
	0.438123	0.00537077	0.00105464	5.81529e-05	5	62
	0.437844	0.00542995	0.0010499	5.71902e-05	5	63
	0.437712	0.00536441	0.00104163	5.65698e-05	5	64
	0.437393	0.00548517	0.00103041	5.66048e-05	5	65
	0.43701	0.00557298	0.0010189	5.61413e-05	5	66
	0.436221	0.00572937	0.00101519	5.54429e-05	5	67
	0.435354	0.00577203	0.00100969	5.54498e-05	5	68
	0.434696	0.00584044	0.00100646	5.57606e-05	5	69
	0.434226	0.00578837	0.00100212	5.65036e-05	5	70
	0.434182	0.00576511	0.00099368	5.69072e-05	5	71
	0.433541	0.0058529	0.000982544	5.66027e-05	5	72
	0.433344	0.00604689	0.000971364	5.80103e-05	5	73
	0.4327	0.00628561	0.000967371	5.89661e-05	5	74
	0.432685	0.00629284	0.000955457	5.83238e-05	5	75
	0.432563	0.00626656	0.000949114	5.84356e-05	5	76
	0.43267	0.00610112	0.000941437	5.86121e-05	5	77
	0.432829	0.00604563	0.000931766	5.75507e-05	5	78
	0.433545	0.00578857	0.000918797	5.66893e-05	5	79
	0.43373	0.0057913	0.000906772	5.57182e-05	5	80
	0.434078	0.00570553	0.000895485	5.57263e-05	5	81
	0.43465	0.00561414	0.000882368	5.5102e-05	5	82
	0.435014	0.00557168	0.000873531	5.4545e-05	5	83
	0.434828	0.00556238	0.000869203	5.42169e-05	5	84
	0.434931	0.00546084	0.00086072	5.33873e-05	5	85
	0.435555	0.00521223	0.00085154	5.32185e-05	5	86
	0.435672	0.00523992	0.000843131	5.31416e-05	5	87
	0.435641	0.00513057	0.000833178	5.22194e-05	5	88
	0.435748	0.00504312	0.000822004	5.17657e-05	5	89
	0.435511	0.00498946	0.000813769	5.11504e-05	5	90
	0.435146	0.00506914	0.000804288	5.02745e-05	5	91
	0.434824	0.00520889	0.00079168	4.93548e-05	5	92
	0.434888	0.00523544	0.000773426	4.87448e-05	5	93
	0.435139	0.00519276	0.000755149	4.68096e-05	5	94
	0.435873	0.00497036	0.000740228	4.33162e-05	5	95
	0.436559	0.00476991	0.000726526	4.11942e-05	5	96
	0.438191	0.00471977	0.000708101	3.86202e-05	5	97
	0.441015	0.00476918	0.000678315	3.59661e-05	5	98
	0.444079	0.00507032	0.000647154	3.49673e-05	5	99
	0.447301	0.00553036	0.000614273	3.52515e-05	5	100
	0.459321	0.00703264	0.000869679	5.73266e-05	8	1
	0.454987	0.00691489	0.000966806	5.84539e-05	8	2
	0.449819	0.00681145	0.00105466	5.71946e-05	8	3
	0.448306	0.00617997	0.00110983	5.24732e-05	8	4
	0.447601	0.00655842	0.00115022	5.09611e-05	8	5
	0.446782	0.00644153	0.00119497	5.24509e-05	8	6
	0.44597	0.00633391	0.0012443	5.72453e-05	8	7
	0.444892	0.0064579	0.00128636	6.04116e-05	8	8
	0.444728	0.00656592	0.00131987	6.29949e-05	8	9
	0.44457	0.00695214	0.00134648	6.45778e-05	8	10
	0.443496	0.00708868	0.00136859	6.48074e-05	8	11
	0.441866	0.0074944	0.00139305	6.50325e-05	8	12
	0.441647	0.00760448	0.00141324	6.51087e-05	8	13
	0.441164	0.00819626	0.0014331	6.63336e-05	8	14
	0.441662	0.0083725	0.00143545	6.9943e-05	8	15
	0.441435	0.00895459	0.00144152	7.08028e-05	8	16
	0.440879	0.00953725	0.00145342	7.44033e-05	8	17
	0.439827	0.00981821	0.00146655	7.81814e-05	8	18
	0.440175	0.0101101	0.00146744	8.10016e-05	8	19
	0.438838	0.0108123	0.00147801	8.1471e-05	8	20
	0.43912	0.0111201	0.00146849	8.111e-05	8	21
	0.438511	0.0113988	0.001462	8.51716e-05	8	22
	0.437299	0.0121231	0.00146616	8.65093e-05	8	23
	0.435974	0.0122037	0.00149188	8.54521e-05	8	24
	0.435027	0.012535	0.00149216	8.39388e-05	8	25
	0.43449	0.0130178	0.00147656	9.23084e-05	8	26
	0.433258	0.0139897	0.00149547	0.000100091	8	27
	0.431188	0.0141537	0.00152222	0.000108314	8	28
	0.429388	0.0140294	0.00154621	0.000135641	8	29
	0.428552	0.0137319	0.00155989	0.00013821	8	30
	0.429126	0.0146755	0.00152727	0.000116752	8	31
	0.430683	0.0133052	0.00151386	0.000119533	8	32
	0.434797	0.0124642	0.00149451	0.000129191	8	33
	0.440135	0.012067	0.00152798	0.00012795	8	34
	0.444971	0.0101865	0.00150669	0.000130455	8	35
	0.456231	0.00758048	0.00148992	0.000133217	8	36
	0.459685	0.00736027	0.00147789	0.000151607	8	37
	0.460364	0.00843674	0.00145454	0.000140408	8	38
	0.47218	0.00646043	0.00143161	0.000145261	8	39
	0.471692	0.00796507	0.00139252	0.000144036	8	40
	0.475419	0.00761163	0.00138142	0.000148591	8	41
	0.474187	0.00892794	0.00137802	0.000143554	8	42
	0.475404	0.00851479	0.00133574	0.000137747	8	43
	0.47646	0.00895176	0.00129907	0.000137574	8	44
	0.472222	0.0118839	0.00129465	0.000140778	8	45
	0.473607	0.0103599	0.00126	0.000138353	8	46
	0.471868	0.00882412	0.00123182	0.000140071	8	47
	0.46351	0.00895862	0.00127176	0.000128472	8	48
	0.464743	0.010738	0.00128058	0.000128501	8	49
	0.471444	0.0111311	0.00123667	0.000126452	8	50
	0.471043	0.00933892	0.00124522	0.000137004	8	51
	0.45786	0.00796094	0.00135354	0.00014798	8	52
	0.46042	0.00721083	0.00132744	0.000132178	8	53
	0.45853	0.00851075	0.00136163	0.000122469	8	54
	0.462138	0.00785888	0.00137229	0.000114549	8	55
	0.46045	0.00831768	0.00143723	0.000117259	8	56
	0.460587	0.00827376	0.00147821	0.000119553	8	57
	0.464565	0.00782612	0.00144663	0.000116383	8	58
	0.461418	0.00839173	0.00145547	0.000115676	8	59
	0.459634	0.0078683	0.0014788	0.000126223	8	60
	0.453884	0.00968687	0.00155755	0.000129531	8	61
	0.447948	0.0106694	0.00159028	0.000151495	8	62
	0.4451	0.0102385	0.00158314	0.000139092	8	63
	0.436215	0.014267	0.0016114	0.000140655	8	64
	0.432535	0.0133415	0.00160456	0.000131749	8	65
	0.426734	0.0127774	0.00160317	0.000123047	8	66
	0.421514	0.0120025	0.00161606	0.000112454	8	67
	0.418874	0.0111919	0.00162503	0.000101156	8	68
	0.416325	0.0108062	0.00161842	9.78775e-05	8	69
	0.415522	0.0101158	0.00161697	9.82638e-05	8	70
	0.416048	0.00925479	0.00160683	9.24077e-05	8	71
	0.41581	0.00894861	0.00161472	8.93974e-05	8	72
	0.416706	0.00859631	0.00163072	8.67434e-05	8	73
	0.418562	0.00846626	0.00162448	8.44526e-05	8	74
	0.420825	0.00874196	0.00161339	8.40834e-05	8	75
	0.423485	0.00893529	0.00160281	8.30267e-05	8	76
	0.426457	0.00890513	0.00158055	7.97508e-05	8	77
	0.428202	0.00874866	0.00156634	7.74363e-05	8	78
	0.430067	0.00844653	0.00154849	7.74802e-05	8	79
	0.431752	0.00825323	0.00153809	7.30854e-05	8	80
	0.43382	0.00859767	0.00152714	7.23052e-05	8	81
	0.435296	0.00860911	0.00150694	7.60765e-05	8	82
	0.437322	0.00863123	0.0014944	7.00912e-05	8	83
	0.438521	0.00850069	0.00148153	6.88917e-05	8	84
	0.439688	0.00837445	0.00146534	7.45442e-05	8	85
	0.440697	0.00818369	0.00145249	7.47379e-05	8	86
	0.441822	0.00813841	0.00144183	7.09205e-05	8	87
	0.442528	0.00800311	0.0014203	6.34409e-05	8	88
	0.443543	0.00767668	0.00139993	5.60201e-05	8	89
	0.445073	0.00730423	0.00136789	5.91445e-05	8	90
	0.446754	0.00685414	0.00134586	5.96918e-05	8	91
	0.448149	0.00645234	0.00131306	6.08296e-05	8	92
	0.449021	0.00605962	0.00127776	5.99307e-05	8	93
	0.449784	0.00592507	0.00123952	6.09498e-05	8	94
	0.451352	0.00605147	0.00119185	6.08926e-05	8	95
	0.452762	0.00599939	0.00113699	5.88193e-05	8	96
	0.452083	0.00663986	0.00109555	6.0812e-05	8	97
	0.453876	0.00686619	0.00103298	6.07835e-05	8	98
	0.458779	0.00627621	0.000947425	5.98199e-05	8	99
	0.464215	0.00666217	0.0008685	5.94601e-05	8	100
	0.443458	0.0065387	0.000533261	6.56593e-05	9	1
	0.438573	0.00619373	0.000588241	5.53095e-05	9	2
	0.434075	0.00587495	0.000641527	4.56177e-05	9	3
	0.430342	0.00586337	0.000684769	4.18502e-05	9	4
	0.428283	0.00599433	0.00071796	4.01068e-05	9	5
	0.426899	0.00600641	0.000746407	3.86536e-05	9	6
	0.424627	0.00606799	0.000775685	3.88209e-05	9	7
	0.422116	0.00613918	0.000806271	3.95405e-05	9	8
	0.41975	0.00611615	0.000833069	4.07882e-05	9	9
	0.418007	0.00616987	0.000855322	4.24713e-05	9	10
	0.416793	0.00622986	0.000875105	4.39115e-05	9	11
	0.415254	0.00633255	0.000896747	4.45468e-05	9	12
	0.413449	0.00646797	0.000919267	4.40003e-05	9	13
	0.411933	0.00667535	0.000940105	4.36921e-05	9	14
	0.410392	0.00694228	0.000961154	4.39531e-05	9	15
	0.409036	0.00710787	0.000981045	4.3563e-05	9	16
	0.408085	0.0071296	0.000997932	4.37492e-05	9	17
	0.407393	0.00711673	0.00101216	4.38232e-05	9	18
	0.406646	0.00715993	0.00102602	4.53184e-05	9	19
	0.405771	0.0072498	0.00104099	4.74207e-05	9	20
	0.405175	0.00738012	0.00105435	5.01509e-05	9	21
	0.405281	0.00741441	0.00106489	5.24588e-05	9	22
	0.405385	0.00734788	0.00107523	5.53107e-05	9	23
	0.405882	0.00725717	0.00108335	5.79217e-05	9	24
	0.406443	0.00712965	0.00109114	6.20203e-05	9	25
	0.407243	0.00701032	0.00109563	6.45925e-05	9	26
	0.40748	0.00690548	0.00110605	6.76588e-05	9	27
	0.407973	0.00656263	0.00111439	6.91476e-05	9	28
	0.408757	0.00614332	0.00111946	7.0538e-05	9	29
	0.410117	0.00575045	0.00112058	7.27767e-05	9	30
	0.411288	0.00573789	0.00112496	7.76068e-05	9	31
	0.413066	0.00575196	0.00113242	8.13431e-05	9	32
	0.416276	0.00570424	0.00112962	8.894e-05	9	33
	0.418217	0.00591896	0.00113392	9.18472e-05	9	34
	0.423135	0.00611045	0.00113252	9.69593e-05	9	35
	0.427015	0.00644262	0.00112684	0.000103206	9	36
	0.42933	0.00726773	0.00112689	0.000106415	9	37
	0.434837	0.00739887	0.00110143	0.00010872	9	38
	0.440154	0.00756478	0.00107197	0.000107329	9	39
	0.446398	0.00745473	0.00103975	0.000115298	9	40
	0.447469	0.00790153	0.00102255	0.000116662	9	41
	0.447827	0.00827719	0.00100903	0.000116241	9	42
	0.449201	0.00833761	0.000987322	0.000114577	9	43
	0.449686	0.00874272	0.000975373	0.000113374	9	44
	0.450455	0.00860476	0.000963361	0.000112373	9	45
	0.450534	0.00868029	0.000953849	0.00011384	9	46
	0.450305	0.00859929	0.000952141	0.000112268	9	47
	0.450468	0.00835139	0.000949455	0.000111699	9	48
	0.44919	0.00810577	0.000958077	0.000109881	9	49
	0.450209	0.00819506	0.000949835	0.000111043	9	50
	0.451266	0.00759521	0.000941463	0.000109747	9	51
	0.450581	0.00779331	0.00094661	0.000111236	9	52
	0.449216	0.00769773	0.000956587	0.000107793	9	53
	0.449721	0.00755493	0.000953421	0.000108059	9	54
	0.446412	0.00716886	0.000970663	0.000107248	9	55
	0.443712	0.0072945	0.000982708	0.000108547	9	56
	0.443469	0.00637578	0.000983266	0.000103208	9	57
	0.442285	0.0057305	0.000988734	0.000101163	9	58
	0.439479	0.00553616	0.00100068	9.84069e-05	9	59
	0.435505	0.00558559	0.00101435	9.61656e-05	9	60
	0.432615	0.00567031	0.00101262	9.4668e-05	9	61
	0.429451	0.00580382	0.00102609	8.69678e-05	9	62
	0.425491	0.00595804	0.00103489	9.08654e-05	9	63
	0.422939	0.00612189	0.00103648	9.1348e-05	9	64
	0.420238	0.00570864	0.00104072	8.23328e-05	9	65
	0.417775	0.00537367	0.00104795	8.02086e-05	9	66
	0.416026	0.00498882	0.00104384	6.91882e-05	9	67
	0.414306	0.0048572	0.00105072	6.68128e-05	9	68
	0.412552	0.00461599	0.00105612	6.50305e-05	9	69
	0.410699	0.00455461	0.00106011	6.24302e-05	9	70
	0.409596	0.00461668	0.00106302	5.98117e-05	9	71
	0.408444	0.00479003	0.00107012	5.90387e-05	9	72
	0.40791	0.0049356	0.00107328	5.80461e-05	9	73
	0.407311	0.005138	0.00107517	5.53287e-05	9	74
	0.407334	0.00540558	0.00107054	5.48107e-05	9	75
	0.407129	0.00556956	0.00106582	5.3703e-05	9	76
	0.407101	0.00570553	0.00105816	5.26772e-05	9	77
	0.407059	0.00587623	0.00104957	4.99905e-05	9	78
	0.407256	0.00605115	0.0010383	4.77189e-05	9	79
	0.407423	0.00622956	0.0010266	4.64272e-05	9	80
	0.407875	0.00642044	0.00101246	4.43456e-05	9	81
	0.408363	0.00657022	0.000998158	4.13836e-05	9	82
	0.408951	0.0067529	0.000982226	3.80216e-05	9	83
	0.409513	0.00691015	0.000967043	3.60799e-05	9	84
	0.410047	0.0070182	0.000953451	3.43433e-05	9	85
	0.410727	0.00710492	0.000938643	3.28095e-05	9	86
	0.411557	0.00723808	0.000921681	3.16087e-05	9	87
	0.412495	0.00727975	0.000903779	3.04423e-05	9	88
	0.413789	0.00730244	0.000883185	2.95811e-05	9	89
	0.415196	0.00722456	0.000861446	2.89905e-05	9	90
	0.416677	0.00694796	0.000839118	2.82161e-05	9	91
	0.418694	0.00667952	0.000812429	2.72063e-05	9	92
	0.420491	0.00637632	0.000787015	2.61226e-05	9	93
	0.422223	0.00605808	0.000764364	2.46438e-05	9	94
	0.423894	0.00560722	0.00074615	2.26408e-05	9	95
	0.426427	0.0053892	0.000724622	2.19087e-05	9	96
	0.429139	0.0053649	0.000695014	2.31372e-05	9	97
	0.432166	0.00550226	0.000657617	2.61848e-05	9	98
	0.43599	0.00571018	0.00061899	3.02767e-05	9	99
	0.439928	0.00579151	0.000581903	3.41756e-05	9	100
	0.453483	0.00668017	0.000933029	4.67096e-05	10	1
	0.449151	0.00667228	0.00102658	4.64235e-05	10	2
	0.444935	0.00670738	0.00111661	4.31823e-05	10	3
	0.443166	0.00636657	0.00117399	4.00246e-05	10	4
	0.441688	0.00633737	0.00123208	3.71701e-05	10	5
	0.441368	0.00623136	0.00127945	3.84978e-05	10	6
	0.441094	0.0061649	0.0013133	4.09799e-05	10	7
	0.439646	0.00685196	0.0013477	4.18656e-05	10	8
	0.437758	0.00737227	0.00138233	4.55998e-05	10	9
	0.436682	0.00751422	0.00141828	4.71964e-05	10	10
	0.436427	0.00804056	0.00143632	4.93581e-05	10	11
	0.436941	0.00843912	0.00146048	5.0895e-05	10	12
	0.43777	0.00845336	0.00146651	5.41145e-05	10	13
	0.437896	0.00792948	0.00147375	5.15514e-05	10	14
	0.437152	0.00782441	0.00147469	5.24237e-05	10	15
	0.437742	0.00764788	0.00146692	5.26434e-05	10	16
	0.437833	0.00763422	0.00146329	5.3882e-05	10	17
	0.438417	0.00726935	0.0014547	5.78395e-05	10	18
	0.438508	0.00687783	0.00145333	6.08369e-05	10	19
	0.437817	0.00705486	0.00146401	6.22752e-05	10	20
	0.438779	0.0067707	0.00146289	6.46739e-05	10	21
	0.439815	0.00651202	0.00145054	6.63018e-05	10	22
	0.440533	0.00615884	0.00144665	6.58178e-05	10	23
	0.441113	0.00615934	0.00143603	6.62533e-05	10	24
	0.442786	0.00618792	0.00142286	6.84975e-05	10	25
	0.443952	0.00635242	0.0013985	7.15466e-05	10	26
	0.446577	0.0065706	0.00138308	7.58068e-05	10	27
	0.448992	0.0068659	0.00137286	7.61623e-05	10	28
	0.451203	0.00714381	0.00134551	7.83161e-05	10	29
	0.453738	0.00759077	0.00132465	7.67651e-05	10	30
	0.456459	0.00769969	0.00129086	7.65772e-05	10	31
	0.458437	0.00735205	0.00126128	7.62706e-05	10	32
	0.459965	0.00716246	0.00123946	7.81452e-05	10	33
	0.461785	0.00704183	0.00121739	7.98415e-05	10	34
	0.463572	0.00717288	0.00118592	8.07503e-05	10	35
	0.465459	0.00733194	0.00116589	8.10595e-05	10	36
	0.466482	0.0071839	0.00113527	8.28326e-05	10	37
	0.467258	0.0068209	0.00110567	8.50029e-05	10	38
	0.468022	0.00674413	0.00107738	8.59976e-05	10	39
	0.469187	0.00650396	0.00104694	8.58923e-05	10	40
	0.470773	0.00624611	0.00101771	8.36049e-05	10	41
	0.472585	0.00608715	0.000976576	8.26843e-05	10	42
	0.474317	0.00618537	0.000936662	8.19446e-05	10	43
	0.475797	0.00625372	0.00089361	8.01764e-05	10	44
	0.476995	0.0058856	0.00085431	7.87836e-05	10	45
	0.47756	0.00586264	0.000823744	7.58744e-05	10	46
	0.479424	0.00583112	0.000775382	7.28863e-05	10	47
	0.480815	0.0055678	0.000740258	7.09853e-05	10	48
	0.481759	0.00562114	0.000703878	7.07203e-05	10	49
	0.482582	0.00528163	0.000669348	6.78155e-05	10	50
	0.483468	0.00501399	0.000634564	6.55259e-05	10	51
	0.483548	0.00501788	0.000609873	6.30793e-05	10	52
	0.483116	0.00505366	0.000588344	6.18737e-05	10	53
	0.483029	0.00523744	0.00056697	6.09335e-05	10	54
	0.482792	0.00548499	0.000548111	6.20906e-05	10	55
	0.482422	0.0055714	0.000532014	6.05176e-05	10	56
	0.481922	0.00556474	0.000525079	5.98409e-05	10	57
	0.48189	0.00559569	0.000516441	6.02217e-05	10	58
	0.481076	0.00582136	0.000515423	5.91897e-05	10	59
	0.481	0.00607207	0.000511178	5.88328e-05	10	60
	0.481055	0.00626692	0.000508054	5.76315e-05	10	61
	0.480266	0.00631363	0.000516071	5.57209e-05	10	62
	0.479716	0.00621532	0.000524376	5.50285e-05	10	63
	0.478834	0.00618903	0.000533621	5.50363e-05	10	64
	0.478334	0.00616935	0.000541875	5.46261e-05	10	65
	0.476683	0.00602506	0.0005584	5.40272e-05	10	66
	0.474647	0.00592879	0.000582428	5.33331e-05	10	67
	0.472568	0.00599717	0.00060883	5.3491e-05	10	68
	0.469672	0.005877	0.000637612	5.56232e-05	10	69
	0.467146	0.00582344	0.000669146	5.57491e-05	10	70
	0.46498	0.00613878	0.00069806	5.69308e-05	10	71
	0.462082	0.00643376	0.000736556	5.77248e-05	10	72
	0.458312	0.00667317	0.000781316	5.76654e-05	10	73
	0.455041	0.00670574	0.000821719	5.84929e-05	10	74
	0.452011	0.00666936	0.000857543	5.887e-05	10	75
	0.448676	0.00688901	0.000891834	6.00324e-05	10	76
	0.444499	0.00709625	0.00092898	5.97498e-05	10	77
	0.440505	0.00737132	0.000956898	6.379e-05	10	78
	0.437273	0.00754195	0.00098479	6.48997e-05	10	79
	0.433997	0.00763891	0.00100617	6.50836e-05	10	80
	0.43148	0.00747381	0.00101999	6.38397e-05	10	81
	0.429338	0.00779365	0.00103222	6.00523e-05	10	82
	0.426661	0.00815769	0.00103805	5.86225e-05	10	83
	0.424451	0.00821676	0.00101998	5.46622e-05	10	84
	0.421009	0.00854639	0.00102034	5.60271e-05	10	85
	0.419235	0.0086365	0.00101498	5.64584e-05	10	86
	0.418285	0.00846517	0.00100318	5.64741e-05	10	87
	0.417564	0.00827924	0.000996032	5.61723e-05	10	88
	0.418222	0.00771406	0.00098316	5.47226e-05	10	89
	0.419019	0.00716155	0.000965748	5.40037e-05	10	90
	0.419035	0.00681638	0.000944748	5.17507e-05	10	91
	0.420226	0.0064831	0.000915912	4.93928e-05	10	92
	0.422619	0.00657209	0.000882138	4.74985e-05	10	93
	0.42377	0.00633486	0.000853139	4.40678e-05	10	94
	0.424991	0.00604058	0.000825903	4.05016e-05	10	95
	0.427711	0.00639728	0.000786425	3.99015e-05	10	96
	0.431997	0.00632869	0.000734735	3.812e-05	10	97
	0.436066	0.00621676	0.000674098	4.04041e-05	10	98
	0.441738	0.00630261	0.0006143	4.49358e-05	10	99
	0.446999	0.00621604	0.000557174	4.80825e-05	10	100
	0.464449	0.00643783	0.000942592	5.21098e-05	11	1
	0.458514	0.00670356	0.00102462	5.59156e-05	11	2
	0.453061	0.00684769	0.00110203	5.58785e-05	11	3
	0.449599	0.00722265	0.00116282	5.48543e-05	11	4
	0.448044	0.00716716	0.0012244	5.77377e-05	11	5
	0.446253	0.00719793	0.00128346	5.73005e-05	11	6
	0.444427	0.00712353	0.00133777	5.6253e-05	11	7
	0.443087	0.00699977	0.00138305	5.61182e-05	11	8
	0.441273	0.00693951	0.00141974	5.3839e-05	11	9
	0.440032	0.00710234	0.00144491	5.39761e-05	11	10
	0.438698	0.00699803	0.00145887	5.29011e-05	11	11
	0.4381	0.00714839	0.00146776	5.61548e-05	11	12
	0.438049	0.00715896	0.00147394	5.69882e-05	11	13
	0.436733	0.007513	0.00148656	5.74467e-05	11	14
	0.435305	0.00754474	0.00149752	6.06641e-05	11	15
	0.435748	0.00744836	0.00148326	6.55823e-05	11	16
	0.435314	0.00702341	0.00149258	6.37742e-05	11	17
	0.434256	0.0071241	0.00149924	6.4529e-05	11	18
	0.433446	0.00704112	0.00150425	6.65659e-05	11	19
	0.432959	0.0072866	0.0015052	6.53517e-05	11	20
	0.433852	0.00671352	0.00150057	6.18647e-05	11	21
	0.434376	0.00663059	0.00147322	6.83627e-05	11	22
	0.434712	0.00689867	0.0014434	7.12037e-05	11	23
	0.436783	0.00687941	0.00142207	6.97006e-05	11	24
	0.437013	0.00632303	0.00141992	6.49869e-05	11	25
	0.438909	0.00645252	0.00141164	6.39213e-05	11	26
	0.441576	0.00674022	0.00138386	6.39168e-05	11	27
	0.442857	0.0074325	0.00136659	6.25148e-05	11	28
	0.445619	0.0075227	0.00132442	6.80869e-05	11	29
	0.448384	0.00733297	0.00129102	6.66297e-05	11	30
	0.450671	0.00742036	0.00127084	6.8314e-05	11	31
	0.452597	0.00734399	0.00125472	6.67761e-05	11	32
	0.456084	0.00736568	0.00123103	6.4723e-05	11	33
	0.459942	0.00759187	0.00122364	6.37644e-05	11	34
	0.462273	0.00754328	0.00119714	6.51042e-05	11	35
	0.464604	0.00752632	0.0011711	6.62989e-05	11	36
	0.46661	0.00771312	0.00113471	6.75806e-05	11	37
	0.469297	0.00763656	0.0010914	6.69551e-05	11	38
	0.471245	0.00754062	0.0010668	6.71356e-05	11	39
	0.472767	0.00749471	0.00102572	6.59884e-05	11	40
	0.472731	0.00747328	0.000995256	6.1995e-05	11	41
	0.473805	0.00721177	0.000964567	6.00633e-05	11	42
	0.475176	0.00696569	0.000925326	6.13092e-05	11	43
	0.475868	0.00691822	0.000889716	6.1474e-05	11	44
	0.477296	0.00692191	0.000843251	6.02806e-05	11	45
	0.478393	0.00670178	0.000808571	5.96776e-05	11	46
	0.478492	0.0066599	0.000772475	5.77609e-05	11	47
	0.479401	0.00658528	0.000737497	5.83861e-05	11	48
	0.481303	0.00650081	0.00069224	5.7012e-05	11	49
	0.482088	0.00641716	0.000651178	5.6889e-05	11	50
	0.482531	0.00643461	0.000623264	5.56121e-05	11	51
	0.48365	0.00637723	0.000586578	5.52376e-05	11	52
	0.484311	0.00654532	0.000550146	5.18125e-05	11	53
	0.484792	0.00675434	0.000526952	5.01861e-05	11	54
	0.485666	0.00659083	0.00050386	4.82657e-05	11	55
	0.486861	0.00677458	0.000473393	4.80758e-05	11	56
	0.486062	0.00694629	0.000451554	4.83048e-05	11	57
	0.485412	0.00699841	0.000439743	4.65008e-05	11	58
	0.485417	0.00696658	0.000431694	4.47869e-05	11	59
	0.485525	0.00680172	0.000421651	4.37451e-05	11	60
	0.48582	0.00675012	0.000416314	4.27526e-05	11	61
	0.485453	0.00653777	0.0004167	4.20237e-05	11	62
	0.484016	0.00649474	0.000430969	4.13641e-05	11	63
	0.482997	0.0064065	0.000440115	4.14893e-05	11	64
	0.48154	0.00606071	0.000457548	4.18844e-05	11	65
	0.480244	0.00575286	0.000476425	4.22672e-05	11	66
	0.478028	0.00537666	0.000504597	4.20882e-05	11	67
	0.475648	0.00527416	0.000530346	4.30809e-05	11	68
	0.472461	0.00494517	0.000567626	4.37528e-05	11	69
	0.469902	0.00459395	0.000601358	4.46159e-05	11	70
	0.466124	0.00447229	0.000644672	4.51697e-05	11	71
	0.462332	0.00437459	0.000690281	4.56821e-05	11	72
	0.458803	0.00409501	0.000733521	4.63101e-05	11	73
	0.455212	0.00394951	0.000778414	4.81043e-05	11	74
	0.450755	0.00367661	0.000825496	4.89749e-05	11	75
	0.445755	0.00360202	0.000875984	4.91339e-05	11	76
	0.440428	0.00390677	0.000923007	5.01309e-05	11	77
	0.435051	0.00412377	0.000973176	5.0551e-05	11	78
	0.430073	0.00368474	0.00101594	4.89921e-05	11	79
	0.425997	0.00359535	0.00103965	4.73453e-05	11	80
	0.423259	0.00395547	0.0010501	4.80601e-05	11	81
	0.420191	0.00443639	0.00106693	4.97494e-05	11	82
	0.417181	0.00457044	0.00107173	4.94793e-05	11	83
	0.415004	0.00475421	0.00107385	4.90019e-05	11	84
	0.412772	0.00489723	0.00106515	4.95381e-05	11	85
	0.411508	0.00501227	0.00106249	4.95542e-05	11	86
	0.411198	0.00518856	0.00105008	4.75366e-05	11	87
	0.411593	0.00594425	0.00102749	4.64917e-05	11	88
	0.411782	0.00619927	0.00100593	4.55209e-05	11	89
	0.412422	0.00627799	0.000978474	4.04255e-05	11	90
	0.412839	0.00633176	0.000957516	3.85135e-05	11	91
	0.414462	0.00633615	0.000920401	3.51207e-05	11	92
	0.415925	0.00639544	0.000884409	3.39337e-05	11	93
	0.417245	0.00617963	0.00085243	3.21183e-05	11	94
	0.418764	0.00600238	0.000820173	3.09378e-05	11	95
	0.420499	0.00615299	0.000785554	3.13273e-05	11	96
	0.423887	0.00657391	0.000742968	3.33713e-05	11	97
	0.428376	0.00733505	0.000699327	3.59525e-05	11	98
	0.4344	0.00782397	0.000646339	3.85931e-05	11	99
	0.441956	0.00720287	0.000597219	3.44665e-05	11	100
	0.456148	0.0078002	0.000931851	4.58998e-05	12	1
	0.452917	0.00727248	0.00100022	4.39204e-05	12	2
	0.450002	0.0069709	0.00106439	4.26339e-05	12	3
	0.44746	0.00684224	0.00112255	4.21692e-05	12	4
	0.445487	0.00683092	0.00117372	4.14894e-05	12	5
	0.443997	0.00676992	0.00121971	4.0416e-05	12	6
	0.442976	0.00683701	0.00125588	4.01722e-05	12	7
	0.441726	0.00707475	0.00129199	4.07447e-05	12	8
	0.440387	0.00731668	0.00132598	4.05865e-05	12	9
	0.439638	0.00750103	0.0013564	4.04441e-05	12	10
	0.439331	0.00768217	0.00138169	4.21381e-05	12	11
	0.439324	0.00796163	0.00140512	4.47122e-05	12	12
	0.43901	0.0081629	0.00142599	4.71705e-05	12	13
	0.438232	0.00824187	0.00144594	4.96719e-05	12	14
	0.437753	0.00831551	0.00146289	5.11003e-05	12	15
	0.437704	0.008487	0.00147696	5.21605e-05	12	16
	0.437591	0.00853541	0.00148623	5.3608e-05	12	17
	0.437689	0.00856827	0.00149331	5.53306e-05	12	18
	0.437802	0.00836499	0.0015004	5.6056e-05	12	19
	0.43778	0.00843889	0.0015001	5.75016e-05	12	20
	0.437765	0.00846589	0.00150046	5.76115e-05	12	21
	0.437624	0.0083443	0.00149939	5.90206e-05	12	22
	0.437702	0.00813789	0.00149925	5.99754e-05	12	23
	0.437482	0.00792042	0.00149958	6.05511e-05	12	24
	0.437458	0.00784148	0.00149697	6.08838e-05	12	25
	0.437662	0.00777727	0.00149642	6.13682e-05	12	26
	0.43737	0.00749918	0.00149556	6.25941e-05	12	27
	0.436948	0.00734876	0.00149347	6.25306e-05	12	28
	0.436965	0.00731402	0.00148774	6.30585e-05	12	29
	0.43733	0.00743868	0.00148057	6.45938e-05	12	30
	0.438001	0.00754477	0.00147049	6.59661e-05	12	31
	0.438539	0.00753148	0.0014568	6.69007e-05	12	32
	0.438942	0.0074247	0.00145144	6.88427e-05	12	33
	0.439783	0.00721753	0.00144893	6.83029e-05	12	34
	0.441024	0.00712342	0.00143981	6.8679e-05	12	35
	0.442287	0.0071183	0.00142894	6.8701e-05	12	36
	0.443551	0.00719113	0.00141626	6.84059e-05	12	37
	0.44515	0.00737963	0.00139975	6.84699e-05	12	38
	0.446026	0.00762503	0.00138752	6.97171e-05	12	39
	0.447537	0.00788886	0.00137018	7.11232e-05	12	40
	0.449318	0.00814698	0.00135019	7.15287e-05	12	41
	0.45063	0.00834646	0.00133439	7.23007e-05	12	42
	0.452156	0.00858526	0.00131825	7.20484e-05	12	43
	0.453581	0.00874511	0.00130179	7.25505e-05	12	44
	0.454708	0.00881524	0.00128808	7.30633e-05	12	45
	0.45622	0.00889899	0.00127328	7.35127e-05	12	46
	0.457318	0.0089496	0.00125958	7.5248e-05	12	47
	0.458406	0.00892027	0.00124552	7.52079e-05	12	48
	0.459656	0.00890255	0.00123191	7.57875e-05	12	49
	0.460965	0.00887632	0.00121646	7.51951e-05	12	50
	0.461956	0.00885843	0.00120445	7.60255e-05	12	51
	0.462935	0.00883464	0.00119023	7.72668e-05	12	52
	0.463983	0.00877607	0.00117372	7.73701e-05	12	53
	0.464968	0.00878289	0.00115355	7.6484e-05	12	54
	0.465625	0.00878034	0.00113806	7.64535e-05	12	55
	0.466056	0.00882972	0.00112209	7.60369e-05	12	56
	0.466437	0.00875674	0.00110339	7.50655e-05	12	57
	0.466706	0.00866189	0.00108504	7.30044e-05	12	58
	0.467284	0.00859425	0.00106301	7.1739e-05	12	59
	0.467858	0.0085333	0.0010391	7.08425e-05	12	60
	0.468106	0.00842353	0.00101358	6.93196e-05	12	61
	0.468067	0.00842083	0.000988317	6.69478e-05	12	62
	0.467792	0.00844687	0.000967731	6.44829e-05	12	63
	0.46758	0.00847162	0.000945048	6.28456e-05	12	64
	0.467404	0.0083381	0.000924406	6.13196e-05	12	65
	0.466835	0.00817121	0.000907199	5.94587e-05	12	66
	0.466191	0.008008	0.000889164	5.72358e-05	12	67
	0.465249	0.00778736	0.000875726	5.58528e-05	12	68
	0.463909	0.00761159	0.000863249	5.43974e-05	12	69
	0.462425	0.00734433	0.000854333	5.28019e-05	12	70
	0.460891	0.00705936	0.000843533	5.10118e-05	12	71
	0.45929	0.00679667	0.000837664	5.04501e-05	12	72
	0.457416	0.00656239	0.000832752	4.95531e-05	12	73
	0.455571	0.00636603	0.000829248	4.8978e-05	12	74
	0.453766	0.00609743	0.000824053	4.88488e-05	12	75
	0.45186	0.00578662	0.000819176	4.78249e-05	12	76
	0.450347	0.00556865	0.000810477	4.72834e-05	12	77
	0.448953	0.00544551	0.000800939	4.603e-05	12	78
	0.447662	0.00541746	0.000789722	4.4985e-05	12	79
	0.446249	0.00540619	0.000778658	4.39657e-05	12	80
	0.444876	0.00546229	0.000764344	4.33477e-05	12	81
	0.443772	0.00551837	0.000748277	4.26613e-05	12	82
	0.442728	0.00561444	0.000730908	4.18172e-05	12	83
	0.441817	0.00571577	0.000711455	4.10165e-05	12	84
	0.441104	0.00563045	0.000691091	4.03192e-05	12	85
	0.440706	0.00541087	0.00067151	3.9361e-05	12	86
	0.440503	0.00524543	0.000654854	3.88011e-05	12	87
	0.440543	0.00502136	0.000636329	3.789e-05	12	88
	0.440578	0.00481395	0.000619135	3.67982e-05	12	89
	0.440641	0.0047958	0.000604493	3.69547e-05	12	90
	0.440488	0.00474202	0.000593165	3.70777e-05	12	91
	0.440085	0.00466432	0.000583626	3.6063e-05	12	92
	0.439503	0.00478704	0.000572582	3.57024e-05	12	93
	0.438661	0.00488924	0.000559893	3.7079e-05	12	94
	0.437479	0.00459847	0.000555078	3.87932e-05	12	95
	0.436642	0.00423293	0.000552516	4.14835e-05	12	96
	0.436658	0.00393642	0.000541532	4.33287e-05	12	97
	0.437004	0.00382424	0.000522036	4.44089e-05	12	98
	0.437277	0.00421047	0.000500156	4.64892e-05	12	99
	0.43685	0.00467936	0.000488691	4.84319e-05	12	100
	0.464167	0.00579425	0.000929325	4.9775e-05	13	1
	0.460079	0.0056536	0.000991872	4.9542e-05	13	2
	0.45682	0.0061821	0.00105121	4.96557e-05	13	3
	0.453289	0.00659769	0.00110763	4.97037e-05	13	4
	0.45093	0.00683287	0.00115349	4.99268e-05	13	5
	0.449545	0.00700466	0.00119504	5.0788e-05	13	6
	0.448405	0.00705095	0.00123734	5.01367e-05	13	7
	0.446899	0.00693079	0.00127369	4.92868e-05	13	8
	0.445638	0.00689776	0.00130792	4.96615e-05	13	9
	0.444497	0.00687397	0.00134251	5.07161e-05	13	10
	0.443788	0.00680101	0.00137117	5.18521e-05	13	11
	0.443076	0.0067382	0.00139825	5.30387e-05	13	12
	0.442213	0.0068133	0.00142045	5.40749e-05	13	13
	0.441263	0.00695949	0.0014389	5.52634e-05	13	14
	0.440846	0.00714897	0.00144851	5.7233e-05	13	15
	0.440301	0.0072326	0.00145522	5.75962e-05	13	16
	0.439938	0.00720857	0.00146124	5.82716e-05	13	17
	0.43978	0.0072687	0.0014577	6.08065e-05	13	18
	0.439629	0.00722293	0.00146023	6.20152e-05	13	19
	0.43968	0.00712774	0.00145694	6.28525e-05	13	20
	0.439268	0.00698025	0.00145404	6.37796e-05	13	21
	0.438659	0.00679674	0.00145729	6.33943e-05	13	22
	0.438488	0.00679042	0.00145027	6.49772e-05	13	23
	0.438047	0.00666206	0.00144767	6.5407e-05	13	24
	0.437574	0.00656687	0.00144458	6.64261e-05	13	25
	0.436954	0.00648276	0.0014461	6.63964e-05	13	26
	0.436473	0.00654136	0.00144216	6.67734e-05	13	27
	0.43658	0.00651145	0.0014374	6.52517e-05	13	28
	0.436588	0.00646703	0.00142976	6.65405e-05	13	29
	0.436632	0.00648028	0.00142392	6.64265e-05	13	30
	0.436696	0.00644067	0.0014151	6.60553e-05	13	31
	0.436831	0.00637843	0.00140728	6.6588e-05	13	32
	0.437259	0.00659174	0.0014046	6.30516e-05	13	33
	0.437885	0.00674294	0.0013917	6.26075e-05	13	34
	0.439109	0.00692759	0.00137428	6.06366e-05	13	35
	0.440619	0.0071608	0.00135829	5.82655e-05	13	36
	0.442306	0.0074663	0.00134113	5.39934e-05	13	37
	0.443837	0.00763722	0.00132588	5.23694e-05	13	38
	0.445345	0.00784693	0.00131402	5.16459e-05	13	39
	0.446856	0.0080685	0.00130509	5.04422e-05	13	40
	0.448496	0.0081337	0.00128659	5.05909e-05	13	41
	0.449842	0.00823881	0.00127606	4.93251e-05	13	42
	0.451381	0.00827631	0.00126509	4.92273e-05	13	43
	0.453136	0.00834258	0.00125073	5.09038e-05	13	44
	0.455058	0.0084389	0.00123164	5.22407e-05	13	45
	0.456393	0.00852486	0.0012222	5.29195e-05	13	46
	0.457832	0.00856605	0.00121252	5.22477e-05	13	47
	0.459287	0.00870498	0.00119609	5.32076e-05	13	48
	0.460582	0.00882166	0.00118765	5.32153e-05	13	49
	0.461707	0.00883061	0.0011705	5.44382e-05	13	50
	0.462799	0.00883305	0.00115522	5.40288e-05	13	51
	0.463424	0.00885444	0.00114636	5.49319e-05	13	52
	0.463899	0.00891131	0.00113401	5.57953e-05	13	53
	0.46403	0.00888933	0.0011181	5.70192e-05	13	54
	0.464097	0.00886002	0.00110405	5.75229e-05	13	55
	0.464274	0.00882699	0.00108849	5.83477e-05	13	56
	0.464528	0.00888027	0.00106832	5.8204e-05	13	57
	0.464315	0.00886053	0.00104692	5.85252e-05	13	58
	0.464236	0.00876507	0.00102717	5.89272e-05	13	59
	0.464112	0.00860129	0.00100151	5.85894e-05	13	60
	0.463913	0.00838929	0.000974625	5.69899e-05	13	61
	0.463366	0.00819746	0.000954651	5.47794e-05	13	62
	0.46282	0.00795684	0.000929765	5.27745e-05	13	63
	0.462249	0.00772996	0.000905813	5.1801e-05	13	64
	0.461917	0.00748836	0.000887502	5.08895e-05	13	65
	0.46136	0.0072367	0.000865685	5.00553e-05	13	66
	0.460414	0.00700817	0.000848445	4.99165e-05	13	67
	0.45937	0.00674376	0.000836436	4.97824e-05	13	68
	0.458003	0.00644992	0.000822481	4.9084e-05	13	69
	0.456313	0.00618963	0.00081048	4.81716e-05	13	70
	0.454921	0.00592375	0.000795057	4.79293e-05	13	71
	0.453853	0.00559603	0.00078033	4.72903e-05	13	72
	0.452543	0.00526679	0.000770579	4.7436e-05	13	73
	0.451351	0.00508794	0.000760377	4.77524e-05	13	74
	0.450177	0.00494764	0.000750189	4.85376e-05	13	75
	0.449283	0.00482764	0.000733917	4.85051e-05	13	76
	0.448455	0.00474529	0.000719869	4.83873e-05	13	77
	0.447629	0.00473429	0.000701571	4.87683e-05	13	78
	0.446796	0.00471994	0.00068308	4.90145e-05	13	79
	0.446093	0.00470081	0.000662398	4.83694e-05	13	80
	0.445524	0.00468022	0.000643959	4.82212e-05	13	81
	0.444895	0.00460761	0.000624735	4.80403e-05	13	82
	0.444222	0.0045521	0.000604106	4.75454e-05	13	83
	0.44359	0.0045414	0.000587513	4.66464e-05	13	84
	0.443024	0.00449314	0.000573266	4.5171e-05	13	85
	0.442317	0.00452395	0.000560265	4.3316e-05	13	86
	0.441682	0.0047146	0.000549228	4.16925e-05	13	87
	0.440926	0.00486639	0.000541913	3.96555e-05	13	88
	0.440156	0.00506399	0.000538507	3.75596e-05	13	89
	0.439139	0.00531724	0.00054144	3.60221e-05	13	90
	0.438374	0.00551177	0.000542812	3.50502e-05	13	91
	0.437415	0.00570542	0.000545859	3.40177e-05	13	92
	0.436609	0.00589426	0.000548299	3.31741e-05	13	93
	0.435575	0.00583834	0.00054763	3.23131e-05	13	94
	0.434459	0.00560621	0.00055051	3.17718e-05	13	95
	0.433906	0.00548106	0.000548045	3.19693e-05	13	96
	0.433656	0.00547229	0.000542414	3.22893e-05	13	97
	0.434672	0.00536788	0.000529741	3.2338e-05	13	98
	0.437322	0.00499609	0.000517321	3.35556e-05	13	99
	0.439059	0.00528952	0.000513101	3.84856e-05	13	100
	0.460803	0.00591976	0.000703425	3.92915e-05	14	1
	0.458846	0.00593532	0.000738223	3.97986e-05	14	2
	0.456824	0.00596155	0.000775757	4.04552e-05	14	3
	0.454991	0.00611783	0.000811733	4.12857e-05	14	4
	0.453362	0.00631775	0.000845442	4.23023e-05	14	5
	0.451979	0.00654964	0.000877164	4.33065e-05	14	6
	0.450865	0.00679498	0.00090741	4.42303e-05	14	7
	0.44997	0.00701633	0.000935987	4.49191e-05	14	8
	0.449281	0.00722928	0.000962052	4.56207e-05	14	9
	0.448599	0.00740846	0.000987898	4.60204e-05	14	10
	0.448015	0.00756589	0.00101325	4.64125e-05	14	11
	0.447597	0.00771994	0.00103765	4.66542e-05	14	12
	0.447376	0.00789584	0.00105985	4.66777e-05	14	13
	0.447241	0.00809993	0.00108073	4.65407e-05	14	14
	0.447187	0.00830798	0.00110053	4.6292e-05	14	15
	0.447209	0.0085001	0.00111919	4.5865e-05	14	16
	0.447407	0.00870349	0.00113706	4.55956e-05	14	17
	0.447696	0.00890438	0.00115441	4.53634e-05	14	18
	0.448071	0.00910072	0.00117099	4.5157e-05	14	19
	0.448597	0.00931328	0.00118654	4.50498e-05	14	20
	0.44933	0.00952764	0.00120043	4.50283e-05	14	21
	0.450015	0.0097436	0.00121399	4.50522e-05	14	22
	0.450742	0.00993604	0.00122738	4.49255e-05	14	23
	0.451625	0.0100919	0.00123934	4.4774e-05	14	24
	0.452633	0.0102588	0.00125053	4.46981e-05	14	25
	0.45366	0.0104451	0.00126202	4.45533e-05	14	26
	0.454851	0.0106153	0.00127234	4.44162e-05	14	27
	0.456217	0.0108036	0.00128164	4.45124e-05	14	28
	0.457569	0.0109485	0.00129067	4.4592e-05	14	29
	0.459031	0.0110817	0.00129912	4.46219e-05	14	30
	0.460554	0.0112263	0.00130708	4.49544e-05	14	31
	0.462124	0.0113343	0.0013142	4.53104e-05	14	32
	0.463584	0.0113999	0.00132227	4.54334e-05	14	33
	0.465004	0.0114372	0.00133002	4.56527e-05	14	34
	0.466499	0.0115183	0.00133771	4.6006e-05	14	35
	0.468048	0.0115814	0.00134524	4.61186e-05	14	36
	0.469507	0.0116048	0.0013528	4.6286e-05	14	37
	0.470848	0.0115554	0.00136047	4.61398e-05	14	38
	0.472218	0.0115328	0.00136797	4.62163e-05	14	39
	0.473551	0.0115276	0.0013754	4.63393e-05	14	40
	0.474822	0.0114893	0.00138287	4.65443e-05	14	41
	0.475992	0.0114575	0.00138953	4.6763e-05	14	42
	0.476923	0.0113952	0.00139724	4.70795e-05	14	43
	0.477905	0.0113236	0.00140404	4.75051e-05	14	44
	0.478835	0.0111974	0.00140999	4.78041e-05	14	45
	0.479658	0.0110646	0.001415	4.82032e-05	14	46
	0.480219	0.0109387	0.00142055	4.88808e-05	14	47
	0.480802	0.0108242	0.00142456	4.94388e-05	14	48
	0.48118	0.0106797	0.00142896	4.98829e-05	14	49
	0.481426	0.0105485	0.00143258	5.04414e-05	14	50
	0.481613	0.0104452	0.00143473	5.09497e-05	14	51
	0.481647	0.0103505	0.00143538	5.17642e-05	14	52
	0.48144	0.0102456	0.00143647	5.27814e-05	14	53
	0.481227	0.0101152	0.00143601	5.37451e-05	14	54
	0.480798	0.00996092	0.00143572	5.47357e-05	14	55
	0.480205	0.00980521	0.00143477	5.56295e-05	14	56
	0.479541	0.00968961	0.00143273	5.6692e-05	14	57
	0.478851	0.00952464	0.0014295	5.73772e-05	14	58
	0.478017	0.00936772	0.00142516	5.84587e-05	14	59
	0.477061	0.00919568	0.00142041	5.93695e-05	14	60
	0.476043	0.00902969	0.00141499	6.0294e-05	14	61
	0.47501	0.00887309	0.00140847	6.13723e-05	14	62
	0.473791	0.00871818	0.00140197	6.2372e-05	14	63
	0.47243	0.00856337	0.0013952	6.32899e-05	14	64
	0.471002	0.00843151	0.00138774	6.40902e-05	14	65
	0.46955	0.00826995	0.00138009	6.50396e-05	14	66
	0.468099	0.0081068	0.00137171	6.58987e-05	14	67
	0.466762	0.00795201	0.00136171	6.6468e-05	14	68
	0.465333	0.00782423	0.00135286	6.68304e-05	14	69
	0.463911	0.00768286	0.0013444	6.72098e-05	14	70
	0.462574	0.00751643	0.00133517	6.70557e-05	14	71
	0.461074	0.00737826	0.00132591	6.69193e-05	14	72
	0.459715	0.00724054	0.00131455	6.68214e-05	14	73
	0.458387	0.00709741	0.00130329	6.65437e-05	14	74
	0.457112	0.00697223	0.00129168	6.60212e-05	14	75
	0.455881	0.00682908	0.00127916	6.53257e-05	14	76
	0.454719	0.00669046	0.00126659	6.45554e-05	14	77
	0.453495	0.0065656	0.00125547	6.39486e-05	14	78
	0.452319	0.00643996	0.00124436	6.34027e-05	14	79
	0.45122	0.0062973	0.00123214	6.25362e-05	14	80
	0.450094	0.00614397	0.00122007	6.1672e-05	14	81
	0.449057	0.00600589	0.00120742	6.08222e-05	14	82
	0.448169	0.00593426	0.00119398	6.01183e-05	14	83
	0.447378	0.00584605	0.00117935	5.94787e-05	14	84
	0.446555	0.00572744	0.00116358	5.90395e-05	14	85
	0.445862	0.00561022	0.00114663	5.84282e-05	14	86
	0.445343	0.00548618	0.00112841	5.74862e-05	14	87
	0.445047	0.00532195	0.00110848	5.61207e-05	14	88
	0.444915	0.00519582	0.0010869	5.44962e-05	14	89
	0.444833	0.00514425	0.00106339	5.2812e-05	14	90
	0.444793	0.00510842	0.00103865	5.09722e-05	14	91
	0.444944	0.00505194	0.00101279	4.91302e-05	14	92
	0.445226	0.00501062	0.000984877	4.75782e-05	14	93
	0.445639	0.00496335	0.000954384	4.61245e-05	14	94
	0.446239	0.00494406	0.000922301	4.45129e-05	14	95
	0.44719	0.00490453	0.000887356	4.30237e-05	14	96
	0.448374	0.00485013	0.000849385	4.19103e-05	14	97
	0.449689	0.00480327	0.000809746	4.12903e-05	14	98
	0.450867	0.00494745	0.000770517	4.1373e-05	14	99
	0.452281	0.00521074	0.000731923	4.17322e-05	14	100
	0.457246	0.00644567	0.000722243	3.38472e-05	15	1
	0.455065	0.00648793	0.000761621	3.37198e-05	15	2
	0.452796	0.00643006	0.000802865	3.41591e-05	15	3
	0.450682	0.00640398	0.000841246	3.528e-05	15	4
	0.448776	0.00651818	0.000877643	3.69238e-05	15	5
	0.447096	0.00664579	0.000911226	3.86577e-05	15	6
	0.445642	0.00681568	0.000943208	4.00843e-05	15	7
	0.444436	0.00702561	0.000974446	4.12675e-05	15	8
	0.443462	0.00721855	0.00100351	4.22897e-05	15	9
	0.442616	0.00739845	0.00103124	4.33291e-05	15	10
	0.441935	0.00759667	0.00105774	4.43419e-05	15	11
	0.441474	0.00779594	0.00108165	4.53567e-05	15	12
	0.441384	0.00800522	0.0011025	4.63932e-05	15	13
	0.441509	0.00823296	0.00112156	4.73371e-05	15	14
	0.441693	0.00842971	0.00114031	4.81006e-05	15	15
	0.44196	0.00864205	0.00115892	4.88642e-05	15	16
	0.442358	0.00885967	0.00117639	4.94297e-05	15	17
	0.442863	0.00905489	0.00119353	5.00134e-05	15	18
	0.443416	0.00920545	0.00121029	5.05793e-05	15	19
	0.444072	0.00932333	0.00122585	5.11831e-05	15	20
	0.444837	0.00944032	0.00124043	5.18404e-05	15	21
	0.445592	0.00957156	0.00125452	5.21928e-05	15	22
	0.446475	0.00968319	0.00126835	5.27281e-05	15	23
	0.447408	0.00979929	0.00128146	5.3222e-05	15	24
	0.448414	0.00991032	0.00129352	5.36667e-05	15	25
	0.449609	0.0099997	0.00130384	5.41246e-05	15	26
	0.450714	0.0100369	0.00131446	5.41803e-05	15	27
	0.451943	0.0100549	0.00132424	5.42477e-05	15	28
	0.453093	0.0100959	0.00133409	5.42253e-05	15	29
	0.454193	0.0101277	0.0013443	5.40785e-05	15	30
	0.455296	0.0101126	0.0013547	5.404e-05	15	31
	0.456632	0.0100695	0.00136371	5.39346e-05	15	32
	0.458075	0.0100442	0.00137161	5.36925e-05	15	33
	0.459454	0.0100081	0.0013803	5.35225e-05	15	34
	0.460793	0.00995754	0.00138903	5.3325e-05	15	35
	0.462077	0.00987691	0.0013974	5.29944e-05	15	36
	0.463251	0.00981928	0.00140551	5.26041e-05	15	37
	0.464449	0.00971761	0.00141369	5.20982e-05	15	38
	0.465525	0.00963189	0.00142243	5.14171e-05	15	39
	0.466547	0.00954193	0.00142952	5.08115e-05	15	40
	0.467454	0.00942886	0.00143644	5.02958e-05	15	41
	0.468448	0.00924096	0.00144172	4.96201e-05	15	42
	0.469293	0.00903103	0.00144654	4.90373e-05	15	43
	0.470096	0.00886002	0.00145002	4.84229e-05	15	44
	0.470707	0.00867422	0.00145415	4.78363e-05	15	45
	0.471172	0.00848942	0.00145741	4.71223e-05	15	46
	0.471568	0.00834339	0.00146024	4.663e-05	15	47
	0.47173	0.00816456	0.00146314	4.62402e-05	15	48
	0.471794	0.00801533	0.00146509	4.57493e-05	15	49
	0.47167	0.00788584	0.00146663	4.54715e-05	15	50
	0.471522	0.00773403	0.00146632	4.52226e-05	15	51
	0.471268	0.00758771	0.00146405	4.49935e-05	15	52
	0.470903	0.00748338	0.00146121	4.51812e-05	15	53
	0.470411	0.00739285	0.00145876	4.58428e-05	15	54
	0.469764	0.00732201	0.00145573	4.64929e-05	15	55
	0.468955	0.00724497	0.00145245	4.73825e-05	15	56
	0.467986	0.00712323	0.00144909	4.8564e-05	15	57
	0.466916	0.00703662	0.00144549	4.99414e-05	15	58
	0.465767	0.00692791	0.00144151	5.16487e-05	15	59
	0.4646	0.00682726	0.00143624	5.31407e-05	15	60
	0.463427	0.00673189	0.00142983	5.46864e-05	15	61
	0.462069	0.00666613	0.00142354	5.62699e-05	15	62
	0.46072	0.00660948	0.00141648	5.76295e-05	15	63
	0.459372	0.00652523	0.00140805	5.89808e-05	15	64
	0.457995	0.00644966	0.00139853	6.0412e-05	15	65
	0.456637	0.00639091	0.00138896	6.16623e-05	15	66
	0.455184	0.00630602	0.00137976	6.28553e-05	15	67
	0.453696	0.00621494	0.00137055	6.36203e-05	15	68
	0.452264	0.00611242	0.00135997	6.42379e-05	15	69
	0.450858	0.00601765	0.00134868	6.47893e-05	15	70
	0.449468	0.00593379	0.0013365	6.53413e-05	15	71
	0.448162	0.00583775	0.00132432	6.53553e-05	15	72
	0.446834	0.00574756	0.00131271	6.50528e-05	15	73
	0.445601	0.00565068	0.00130047	6.47634e-05	15	74
	0.444476	0.00554517	0.00128713	6.4545e-05	15	75
	0.443367	0.00543526	0.00127363	6.42883e-05	15	76
	0.442266	0.00534704	0.00126073	6.39744e-05	15	77
	0.441251	0.00521651	0.00124748	6.37027e-05	15	78
	0.440306	0.00508198	0.00123348	6.31953e-05	15	79
	0.439394	0.00495356	0.00121866	6.24899e-05	15	80
	0.438598	0.00484733	0.00120315	6.17373e-05	15	81
	0.437836	0.00475919	0.00118723	6.08784e-05	15	82
	0.437184	0.00467278	0.00117048	5.97868e-05	15	83
	0.436546	0.00463016	0.0011538	5.87072e-05	15	84
	0.435996	0.00458211	0.00113654	5.75387e-05	15	85
	0.435426	0.00452256	0.00111905	5.63658e-05	15	86
	0.434933	0.00445729	0.00110151	5.50659e-05	15	87
	0.434539	0.00438371	0.00108323	5.38488e-05	15	88
	0.434267	0.0043111	0.00106321	5.26267e-05	15	89
	0.434106	0.00424335	0.00104164	5.13339e-05	15	90
	0.434039	0.00420172	0.00101835	5.02438e-05	15	91
	0.433998	0.00415816	0.000994312	4.92409e-05	15	92
	0.43413	0.00413686	0.000968408	4.81416e-05	15	93
	0.434637	0.00412935	0.000939499	4.68565e-05	15	94
	0.435495	0.00415709	0.000907261	4.55176e-05	15	95
	0.43688	0.00417561	0.000871376	4.39724e-05	15	96
	0.438817	0.00418791	0.000831563	4.23413e-05	15	97
	0.441348	0.0042231	0.000788802	4.06025e-05	15	98
	0.44407	0.004249	0.00074726	3.91123e-05	15	99
	0.446525	0.00425421	0.000706912	3.81006e-05	15	100
	0.442418	0.00673064	0.0004238	5.27491e-05	16	1
	0.443318	0.00676614	0.000425983	5.14248e-05	16	2
	0.442135	0.00686391	0.000440003	4.91575e-05	16	3
	0.440669	0.006691	0.000456241	4.62896e-05	16	4
	0.439196	0.00625836	0.000474182	4.37946e-05	16	5
	0.438854	0.00597214	0.000486734	4.09017e-05	16	6
	0.439196	0.00596077	0.000490664	3.90618e-05	16	7
	0.440103	0.00598311	0.000490475	3.7823e-05	16	8
	0.440968	0.00610516	0.000496179	3.68232e-05	16	9
	0.441446	0.0060185	0.00050452	3.54568e-05	16	10
	0.441976	0.00603792	0.000511821	3.44994e-05	16	11
	0.442711	0.00607406	0.000514492	3.40904e-05	16	12
	0.443726	0.00604322	0.000521476	3.38331e-05	16	13
	0.445233	0.00603629	0.000523681	3.36695e-05	16	14
	0.446912	0.00616194	0.000522307	3.41515e-05	16	15
	0.448516	0.00607649	0.000521704	3.40497e-05	16	16
	0.449982	0.00585386	0.000523095	3.39784e-05	16	17
	0.451492	0.00575502	0.000522235	3.38267e-05	16	18
	0.452935	0.00570803	0.00052255	3.39748e-05	16	19
	0.454644	0.00545549	0.000520168	3.46556e-05	16	20
	0.456285	0.00504315	0.00051377	3.68685e-05	16	21
	0.457606	0.00468812	0.000514115	3.94054e-05	16	22
	0.458607	0.00458754	0.000519993	4.04389e-05	16	23
	0.459397	0.00447799	0.000528943	4.18647e-05	16	24
	0.460567	0.0044607	0.000528457	4.39493e-05	16	25
	0.461963	0.00456787	0.000523989	4.54215e-05	16	26
	0.462938	0.00468681	0.000521681	4.63613e-05	16	27
	0.463524	0.0049514	0.000520669	4.72317e-05	16	28
	0.464247	0.00511957	0.000517163	4.84117e-05	16	29
	0.465123	0.00506971	0.000515874	4.90885e-05	16	30
	0.465798	0.0049439	0.000514743	4.9827e-05	16	31
	0.466255	0.00485032	0.000512226	5.12972e-05	16	32
	0.466731	0.00482761	0.000511233	5.15248e-05	16	33
	0.467164	0.00484875	0.000512703	5.00324e-05	16	34
	0.46785	0.00479051	0.000511669	4.89455e-05	16	35
	0.468047	0.00485885	0.000514465	4.78389e-05	16	36
	0.468345	0.00516427	0.000516892	4.69226e-05	16	37
	0.468461	0.0054814	0.000518041	4.6168e-05	16	38
	0.468671	0.00567929	0.0005193	4.58941e-05	16	39
	0.469037	0.00568779	0.000517294	4.57382e-05	16	40
	0.469465	0.00541696	0.000514012	4.55595e-05	16	41
	0.469885	0.00516368	0.000510992	4.43816e-05	16	42
	0.470266	0.00497749	0.000509384	4.32463e-05	16	43
	0.470402	0.00493415	0.000511703	4.28366e-05	16	44
	0.470186	0.00509681	0.000517933	4.26415e-05	16	45
	0.47026	0.00528592	0.000523235	4.22988e-05	16	46
	0.47071	0.00521317	0.000526199	4.18044e-05	16	47
	0.470843	0.00512688	0.000530641	4.10443e-05	16	48
	0.470441	0.0052143	0.000536616	4.14457e-05	16	49
	0.470057	0.00521634	0.000543281	4.2106e-05	16	50
	0.469773	0.00516682	0.000549131	4.2696e-05	16	51
	0.469405	0.00524311	0.000557999	4.3576e-05	16	52
	0.468756	0.00539898	0.000571864	4.426e-05	16	53
	0.467967	0.00556778	0.00058918	4.49462e-05	16	54
	0.466798	0.00576577	0.000608735	4.58625e-05	16	55
	0.46541	0.00596918	0.000625069	4.71756e-05	16	56
	0.464212	0.00610439	0.000639959	4.83425e-05	16	57
	0.463169	0.00621276	0.000653642	4.94006e-05	16	58
	0.462115	0.00624824	0.000671135	5.01376e-05	16	59
	0.461135	0.00629344	0.000685576	5.1334e-05	16	60
	0.460029	0.00637784	0.000699872	5.27579e-05	16	61
	0.458953	0.00653083	0.000714011	5.39848e-05	16	62
	0.457916	0.00659276	0.000726105	5.47451e-05	16	63
	0.456597	0.00665073	0.000735938	5.56147e-05	16	64
	0.455305	0.00659731	0.000746071	5.62287e-05	16	65
	0.453914	0.00665283	0.000750911	5.68481e-05	16	66
	0.452509	0.00673949	0.000755201	5.69109e-05	16	67
	0.450961	0.00683177	0.000764843	5.70552e-05	16	68
	0.449804	0.00700102	0.000773349	5.75829e-05	16	69
	0.448438	0.00727024	0.000780223	5.85486e-05	16	70
	0.447277	0.00741285	0.000787241	5.87047e-05	16	71
	0.44609	0.00738027	0.000790513	5.90532e-05	16	72
	0.444766	0.00738068	0.00079396	6.01472e-05	16	73
	0.443624	0.00742327	0.000791466	5.9919e-05	16	74
	0.442664	0.00750564	0.000790411	5.94519e-05	16	75
	0.441897	0.00750656	0.000789814	5.8976e-05	16	76
	0.441007	0.00747822	0.00079269	5.84425e-05	16	77
	0.440233	0.00747148	0.000795389	5.87014e-05	16	78
	0.439614	0.00744457	0.000793824	5.90634e-05	16	79
	0.438846	0.00735998	0.000792035	5.88121e-05	16	80
	0.438431	0.00719284	0.000793121	5.92451e-05	16	81
	0.438078	0.00699993	0.000795014	6.01439e-05	16	82
	0.437776	0.00703714	0.000797737	6.04498e-05	16	83
	0.437695	0.00698781	0.000795819	6.03668e-05	16	84
	0.437728	0.00681888	0.000792151	6.02342e-05	16	85
	0.437855	0.00661874	0.00078977	6.09874e-05	16	86
	0.437827	0.00649748	0.000786952	6.16235e-05	16	87
	0.438274	0.00629391	0.000779629	6.06225e-05	16	88
	0.438669	0.0061108	0.000770517	5.97317e-05	16	89
	0.439018	0.00596068	0.000761772	5.82555e-05	16	90
	0.439438	0.00585942	0.000752548	5.63972e-05	16	91
	0.440035	0.00578684	0.000741778	5.48628e-05	16	92
	0.441408	0.0058171	0.000722594	5.31293e-05	16	93
	0.442409	0.00571989	0.000705298	5.05925e-05	16	94
	0.443845	0.00540803	0.000686382	4.8248e-05	16	95
	0.445367	0.00507881	0.000668409	4.61221e-05	16	96
	0.448325	0.00494753	0.00064061	4.43752e-05	16	97
	0.450878	0.0048819	0.000616139	4.27194e-05	16	98
	0.452397	0.00466479	0.00059708	4.13279e-05	16	99
	0.453016	0.00472488	0.000584711	4.05054e-05	16	100
	0.44461	0.00635907	0.000476442	4.0869e-05	17	1
	0.443205	0.00550658	0.000490272	3.53115e-05	17	2
	0.441104	0.00526763	0.000498154	3.21603e-05	17	3
	0.439303	0.00554662	0.000504585	3.2709e-05	17	4
	0.438393	0.00568427	0.000506977	3.359e-05	17	5
	0.438181	0.00575104	0.000504774	3.42732e-05	17	6
	0.438171	0.00594411	0.000502284	3.46835e-05	17	7
	0.438524	0.00620472	0.000499453	3.58606e-05	17	8
	0.438755	0.00655999	0.000499987	3.72401e-05	17	9
	0.439271	0.00671619	0.000499752	3.80471e-05	17	10
	0.440112	0.00678289	0.000496834	3.82216e-05	17	11
	0.441025	0.00667612	0.000492819	3.79016e-05	17	12
	0.441799	0.00651928	0.000486497	3.8118e-05	17	13
	0.442608	0.00649648	0.000481646	3.88637e-05	17	14
	0.443598	0.00657414	0.000479547	3.91956e-05	17	15
	0.444739	0.00642644	0.000479948	3.84562e-05	17	16
	0.445838	0.0061998	0.000480638	3.76423e-05	17	17
	0.447107	0.00591592	0.00048148	3.75448e-05	17	18
	0.448609	0.0056049	0.000480742	3.74634e-05	17	19
	0.450274	0.00542911	0.000480291	3.83693e-05	17	20
	0.451649	0.00539359	0.000479359	3.91685e-05	17	21
	0.452796	0.00535991	0.000479533	3.98213e-05	17	22
	0.454227	0.00532929	0.000477676	4.02385e-05	17	23
	0.455736	0.0051581	0.000473906	3.9787e-05	17	24
	0.456871	0.00509577	0.000471645	3.97944e-05	17	25
	0.457931	0.00512296	0.000469208	3.9865e-05	17	26
	0.458949	0.0049804	0.00046721	3.92863e-05	17	27
	0.459686	0.00479838	0.000469071	3.84961e-05	17	28
	0.460363	0.00461568	0.000470816	3.81149e-05	17	29
	0.461283	0.0043696	0.000469994	3.77276e-05	17	30
	0.46194	0.00420019	0.000470781	3.72325e-05	17	31
	0.462454	0.00414906	0.0004721	3.69836e-05	17	32
	0.463051	0.00414221	0.000472739	3.66737e-05	17	33
	0.46366	0.00410615	0.000471308	3.6028e-05	17	34
	0.464361	0.00408161	0.000469289	3.56974e-05	17	35
	0.464998	0.00408436	0.000469638	3.52573e-05	17	36
	0.465732	0.00408164	0.000469414	3.52654e-05	17	37
	0.46655	0.00409732	0.000469283	3.49844e-05	17	38
	0.467414	0.00407233	0.000470342	3.46708e-05	17	39
	0.46804	0.00408083	0.000471259	3.45619e-05	17	40
	0.468439	0.0041753	0.000473452	3.4508e-05	17	41
	0.469044	0.00436094	0.00047557	3.47137e-05	17	42
	0.469629	0.00446669	0.000477845	3.50561e-05	17	43
	0.469902	0.00442512	0.000480542	3.47867e-05	17	44
	0.470019	0.0043431	0.000485784	3.42916e-05	17	45
	0.470162	0.00431364	0.000490691	3.45126e-05	17	46
	0.470105	0.0042807	0.000495515	3.46297e-05	17	47
	0.46995	0.00426474	0.000502649	3.47208e-05	17	48
	0.469685	0.00421204	0.000510237	3.47757e-05	17	49
	0.469352	0.00422565	0.000518542	3.4957e-05	17	50
	0.468926	0.00419673	0.000528118	3.54488e-05	17	51
	0.468284	0.00410477	0.000537549	3.56043e-05	17	52
	0.46743	0.00401505	0.000548807	3.58436e-05	17	53
	0.466473	0.00397076	0.000562839	3.61954e-05	17	54
	0.465642	0.00404114	0.000576348	3.71132e-05	17	55
	0.464745	0.00412033	0.000591296	3.77983e-05	17	56
	0.463859	0.00399577	0.000607471	3.83446e-05	17	57
	0.462825	0.00392534	0.000622805	3.91192e-05	17	58
	0.461333	0.00398595	0.000640275	4.03337e-05	17	59
	0.45978	0.0040896	0.000656143	4.14148e-05	17	60
	0.458288	0.00408938	0.000671632	4.18664e-05	17	61
	0.456967	0.00400115	0.000686848	4.23083e-05	17	62
	0.455504	0.0040089	0.000702082	4.32726e-05	17	63
	0.454083	0.00408498	0.000719388	4.41065e-05	17	64
	0.452836	0.00412328	0.000733946	4.4597e-05	17	65
	0.451673	0.00420581	0.000747274	4.45915e-05	17	66
	0.450644	0.00435616	0.000758732	4.46751e-05	17	67
	0.449495	0.00440948	0.000771404	4.50778e-05	17	68
	0.448283	0.0044069	0.000781994	4.56485e-05	17	69
	0.447056	0.00438088	0.000790128	4.60159e-05	17	70
	0.445842	0.00438063	0.000797546	4.58604e-05	17	71
	0.44477	0.00444097	0.000803337	4.53616e-05	17	72
	0.443662	0.0045227	0.000808049	4.46375e-05	17	73
	0.442285	0.00458449	0.000814282	4.46034e-05	17	74
	0.440906	0.00454325	0.000819904	4.54353e-05	17	75
	0.439691	0.00444911	0.000822716	4.50153e-05	17	76
	0.438774	0.00444982	0.000822996	4.5556e-05	17	77
	0.437881	0.00455725	0.000821724	4.67675e-05	17	78
	0.436987	0.00460993	0.00081887	4.59015e-05	17	79
	0.436246	0.00469696	0.00081408	4.52578e-05	17	80
	0.435406	0.00465071	0.00080945	4.43629e-05	17	81
	0.434666	0.00459173	0.000806464	4.3574e-05	17	82
	0.433655	0.00456789	0.000801116	4.31312e-05	17	83
	0.432888	0.00457837	0.000794804	4.47343e-05	17	84
	0.432363	0.0045803	0.000789477	4.35931e-05	17	85
	0.431877	0.00458537	0.000785469	4.36038e-05	17	86
	0.431568	0.00463806	0.000779711	4.32471e-05	17	87
	0.431469	0.00485019	0.000774222	4.20877e-05	17	88
	0.431545	0.00502595	0.000766315	4.0574e-05	17	89
	0.431483	0.00507823	0.000758468	3.95241e-05	17	90
	0.432068	0.00518245	0.000748757	3.87765e-05	17	91
	0.43299	0.00539511	0.00073952	3.80041e-05	17	92
	0.434138	0.00576111	0.000727541	3.72909e-05	17	93
	0.435121	0.00606333	0.000711583	3.71859e-05	17	94
	0.436725	0.00621309	0.000691992	3.66297e-05	17	95
	0.438389	0.00635523	0.000672783	3.60824e-05	17	96
	0.440103	0.00634378	0.00065499	3.53864e-05	17	97
	0.442184	0.00628849	0.000632567	3.50745e-05	17	98
	0.445716	0.00613616	0.000604131	3.4607e-05	17	99
	0.449621	0.00593406	0.000578398	3.25144e-05	17	100
	0.46037	0.0056014	0.000611897	3.56262e-05	18	1
	0.45968	0.00671965	0.000641905	3.71671e-05	18	2
	0.457801	0.00694949	0.000685569	3.81419e-05	18	3
	0.456925	0.00735449	0.000720611	3.93119e-05	18	4
	0.456558	0.00751718	0.000747511	3.92819e-05	18	5
	0.456695	0.00772273	0.000772424	3.99582e-05	18	6
	0.457072	0.00804097	0.000794679	4.11699e-05	18	7
	0.457075	0.00824036	0.000816881	4.15372e-05	18	8
	0.457409	0.00833516	0.000836057	4.15462e-05	18	9
	0.457922	0.0082997	0.000853364	4.16388e-05	18	10
	0.458057	0.00831427	0.000869376	4.13362e-05	18	11
	0.458484	0.00827103	0.000880833	4.06086e-05	18	12
	0.458964	0.00817349	0.000892539	3.97758e-05	18	13
	0.459223	0.00815265	0.000910494	3.95778e-05	18	14
	0.459897	0.00819406	0.00092517	4.02416e-05	18	15
	0.460176	0.00818409	0.000940184	4.09104e-05	18	16
	0.460438	0.00834954	0.000956906	4.18691e-05	18	17
	0.460352	0.00850065	0.000974017	4.28098e-05	18	18
	0.460055	0.00833377	0.000992039	4.29379e-05	18	19
	0.459417	0.00814811	0.00100605	4.30346e-05	18	20
	0.459222	0.00803119	0.00102263	4.51561e-05	18	21
	0.458697	0.00811681	0.00104433	4.80243e-05	18	22
	0.458481	0.00843596	0.0010601	5.11098e-05	18	23
	0.457812	0.0084821	0.00107353	5.21996e-05	18	24
	0.457289	0.00862413	0.001086	5.41478e-05	18	25
	0.457714	0.00887254	0.00109062	5.71804e-05	18	26
	0.456942	0.00897544	0.00110373	5.8723e-05	18	27
	0.456291	0.00913187	0.00111499	6.02416e-05	18	28
	0.455685	0.00939677	0.00112514	6.30581e-05	18	29
	0.454888	0.00952756	0.00113678	6.49242e-05	18	30
	0.454397	0.00947336	0.00114837	6.58166e-05	18	31
	0.453679	0.00953908	0.00116293	6.72186e-05	18	32
	0.452595	0.00968401	0.00117864	6.73784e-05	18	33
	0.451666	0.00988531	0.00119452	6.9375e-05	18	34
	0.451057	0.0100126	0.00120884	7.0696e-05	18	35
	0.450655	0.0100806	0.00121998	7.18216e-05	18	36
	0.450239	0.0102506	0.00123323	7.20822e-05	18	37
	0.45041	0.0107662	0.00124234	7.24401e-05	18	38
	0.450255	0.01103	0.00125461	7.28585e-05	18	39
	0.449795	0.0111151	0.00127007	7.29229e-05	18	40
	0.450033	0.0113378	0.00128369	7.32464e-05	18	41
	0.450287	0.0116044	0.00129648	7.43056e-05	18	42
	0.44938	0.0112245	0.00131599	7.33485e-05	18	43
	0.449185	0.0110672	0.00133287	7.30125e-05	18	44
	0.449429	0.011022	0.0013473	7.25232e-05	18	45
	0.451432	0.0114676	0.00135287	7.41041e-05	18	46
	0.452985	0.0115998	0.00136077	7.45348e-05	18	47
	0.45331	0.0113603	0.00137878	7.33098e-05	18	48
	0.454476	0.0113519	0.00139279	7.315e-05	18	49
	0.455494	0.011231	0.00140717	7.11369e-05	18	50
	0.456721	0.0109957	0.00141894	6.99706e-05	18	51
	0.458896	0.0110045	0.00142617	6.91286e-05	18	52
	0.460547	0.0109421	0.00143628	6.64255e-05	18	53
	0.461986	0.0107614	0.00144813	6.53884e-05	18	54
	0.463522	0.0106511	0.0014582	6.31054e-05	18	55
	0.466174	0.0106708	0.00145876	6.17906e-05	18	56
	0.467629	0.0106691	0.0014667	5.82941e-05	18	57
	0.468642	0.0104028	0.00147717	5.63801e-05	18	58
	0.470681	0.0102318	0.00148085	5.52454e-05	18	59
	0.471867	0.0101528	0.00148467	5.22973e-05	18	60
	0.473214	0.0101665	0.00148555	5.08316e-05	18	61
	0.47477	0.0100081	0.00148157	5.03388e-05	18	62
	0.476094	0.00990198	0.00148063	5.07791e-05	18	63
	0.477646	0.0097985	0.00147418	5.06604e-05	18	64
	0.477872	0.00992642	0.00147548	5.02755e-05	18	65
	0.478787	0.0097242	0.00146893	5.06552e-05	18	66
	0.47875	0.00960239	0.00146672	5.13309e-05	18	67
	0.478712	0.00957792	0.00146167	5.42259e-05	18	68
	0.479229	0.00939265	0.00145048	5.67208e-05	18	69
	0.478824	0.00933645	0.00144349	5.86608e-05	18	70
	0.478338	0.00946363	0.00143666	6.15662e-05	18	71
	0.478072	0.00922211	0.00142858	6.26298e-05	18	72
	0.477024	0.00918339	0.00142327	6.47758e-05	18	73
	0.475624	0.009303	0.00141532	6.68645e-05	18	74
	0.473842	0.00944583	0.00141059	6.98964e-05	18	75
	0.471598	0.00948029	0.00140229	7.35449e-05	18	76
	0.469455	0.00924104	0.0013911	7.62789e-05	18	77
	0.46791	0.00908373	0.00137666	7.73896e-05	18	78
	0.466397	0.00898262	0.00136216	7.8105e-05	18	79
	0.464842	0.00902737	0.00134664	7.88204e-05	18	80
	0.462961	0.00888337	0.00133265	7.89561e-05	18	81
	0.46106	0.00878206	0.00131868	7.90254e-05	18	82
	0.459191	0.00844893	0.00130547	7.89082e-05	18	83
	0.457557	0.00818478	0.00128648	7.97893e-05	18	84
	0.455952	0.00786234	0.00127318	7.90701e-05	18	85
	0.454621	0.00748921	0.00125683	7.81228e-05	18	86
	0.452971	0.00704373	0.00124593	7.61166e-05	18	87
	0.451477	0.00658337	0.00123007	7.51785e-05	18	88
	0.450309	0.00626522	0.00121248	7.53777e-05	18	89
	0.448945	0.00605108	0.00119677	7.48403e-05	18	90
	0.447812	0.00577112	0.0011766	7.37354e-05	18	91
	0.446762	0.00546454	0.00115023	7.14911e-05	18	92
	0.446581	0.00515258	0.00111807	6.85839e-05	18	93
	0.446246	0.00502963	0.00108522	6.49333e-05	18	94
	0.446382	0.00513195	0.00104256	6.11607e-05	18	95
	0.44712	0.0050298	0.000995205	5.70339e-05	18	96
	0.448834	0.00482607	0.000942275	5.26116e-05	18	97
	0.450853	0.00481996	0.000885328	5.00575e-05	18	98
	0.452795	0.00519553	0.000820893	4.97365e-05	18	99
	0.453657	0.0055615	0.000766299	5.00335e-05	18	100
	0.460699	0.00470432	0.000642512	3.27426e-05	19	1
	0.457998	0.00503009	0.000684327	3.19591e-05	19	2
	0.45563	0.00543581	0.00072817	3.33636e-05	19	3
	0.4536	0.0061319	0.000768541	3.7226e-05	19	4
	0.453006	0.00656109	0.000803248	3.89354e-05	19	5
	0.452724	0.00687656	0.00083462	4.0637e-05	19	6
	0.453071	0.00720909	0.000860553	4.16128e-05	19	7
	0.453476	0.00760402	0.000885659	4.27715e-05	19	8
	0.453448	0.00755082	0.00091033	4.46972e-05	19	9
	0.453659	0.00745178	0.000935665	4.61569e-05	19	10
	0.453967	0.00740917	0.000957255	4.74936e-05	19	11
	0.454089	0.0076159	0.000979407	4.90511e-05	19	12
	0.453409	0.00773218	0.0010035	4.94895e-05	19	13
	0.453454	0.00787341	0.00101858	4.97465e-05	19	14
	0.453364	0.00784616	0.00103285	4.98512e-05	19	15
	0.453433	0.00764346	0.00104615	4.93748e-05	19	16
	0.453123	0.00746778	0.00105858	4.85498e-05	19	17
	0.452858	0.00742437	0.00107012	4.78567e-05	19	18
	0.453339	0.007642	0.00107846	4.79978e-05	19	19
	0.452986	0.00791971	0.00108808	4.777e-05	19	20
	0.452043	0.00820428	0.00109922	4.6988e-05	19	21
	0.4508	0.00832212	0.00111199	4.6336e-05	19	22
	0.449651	0.00816237	0.00112314	4.56698e-05	19	23
	0.448344	0.0080649	0.0011333	4.45243e-05	19	24
	0.447566	0.00800744	0.00113914	4.25408e-05	19	25
	0.446737	0.00786975	0.00114723	4.28078e-05	19	26
	0.445587	0.00766587	0.00115589	4.21467e-05	19	27
	0.44476	0.00761439	0.00116086	4.14274e-05	19	28
	0.44356	0.00752006	0.00117168	4.21294e-05	19	29
	0.441796	0.00734838	0.00118692	4.24015e-05	19	30
	0.440759	0.00727305	0.00119762	4.32113e-05	19	31
	0.44034	0.00718416	0.00120657	4.40562e-05	19	32
	0.440143	0.00739982	0.00121577	4.46943e-05	19	33
	0.440083	0.00754896	0.00122823	4.54836e-05	19	34
	0.439625	0.00743571	0.0012426	4.67536e-05	19	35
	0.438611	0.00744691	0.00126067	4.67501e-05	19	36
	0.437948	0.00743091	0.00127786	4.62788e-05	19	37
	0.437998	0.00750833	0.00129543	4.7233e-05	19	38
	0.43774	0.00754627	0.00131673	4.85774e-05	19	39
	0.437574	0.00755143	0.00133944	4.96643e-05	19	40
	0.438173	0.0074884	0.00136042	5.17519e-05	19	41
	0.439228	0.00771181	0.00137753	5.25797e-05	19	42
	0.441063	0.00808928	0.00139366	5.30753e-05	19	43
	0.442096	0.00835244	0.00141159	5.29133e-05	19	44
	0.443337	0.00868454	0.00142758	5.28535e-05	19	45
	0.444126	0.00883333	0.00145096	5.45111e-05	19	46
	0.445086	0.00893152	0.00147383	5.53963e-05	19	47
	0.446341	0.00908276	0.00149536	5.61806e-05	19	48
	0.447608	0.00929345	0.00151569	5.70689e-05	19	49
	0.449331	0.0095724	0.00153388	5.76749e-05	19	50
	0.451572	0.00970423	0.00154875	5.72614e-05	19	51
	0.453872	0.00972782	0.00155939	5.66464e-05	19	52
	0.456065	0.00980122	0.00156653	5.65463e-05	19	53
	0.457978	0.00986479	0.00157239	5.59347e-05	19	54
	0.459431	0.00998636	0.00158285	5.56737e-05	19	55
	0.461171	0.00984898	0.00158579	5.49698e-05	19	56
	0.4623	0.00966073	0.00158953	5.4983e-05	19	57
	0.463896	0.00931315	0.00158997	5.53905e-05	19	58
	0.464892	0.00906903	0.00159157	5.51662e-05	19	59
	0.466483	0.00878623	0.00158488	5.55916e-05	19	60
	0.467231	0.00847445	0.00157721	5.57521e-05	19	61
	0.467644	0.0081927	0.00156911	5.59711e-05	19	62
	0.46758	0.00812483	0.0015629	5.72458e-05	19	63
	0.468358	0.00812049	0.00154991	5.75383e-05	19	64
	0.468445	0.00792903	0.00153578	5.84785e-05	19	65
	0.468335	0.00784572	0.00152144	5.97375e-05	19	66
	0.468241	0.00768927	0.00150478	6.03681e-05	19	67
	0.468021	0.00750475	0.00149025	6.09344e-05	19	68
	0.467845	0.00740908	0.00147226	6.16021e-05	19	69
	0.467041	0.00737324	0.0014554	6.33367e-05	19	70
	0.465782	0.00766832	0.00144007	6.53262e-05	19	71
	0.464161	0.00776451	0.00142393	6.63993e-05	19	72
	0.462269	0.00763178	0.00140684	6.80253e-05	19	73
	0.460708	0.00770338	0.0013913	6.92709e-05	19	74
	0.458814	0.00779514	0.00137759	7.02782e-05	19	75
	0.456978	0.00761838	0.0013595	7.11715e-05	19	76
	0.455005	0.0073801	0.00134002	7.10572e-05	19	77
	0.453061	0.00730304	0.00132346	7.12288e-05	19	78
	0.451137	0.00723357	0.00130549	7.14575e-05	19	79
	0.448952	0.00728146	0.0012879	7.25392e-05	19	80
	0.447093	0.00721817	0.00127099	7.204e-05	19	81
	0.445458	0.00710192	0.00125178	7.1759e-05	19	82
	0.444137	0.00679228	0.0012302	7.01816e-05	19	83
	0.442756	0.00665937	0.00120668	6.93545e-05	19	84
	0.441267	0.00647932	0.00118454	6.82393e-05	19	85
	0.4401	0.00646543	0.00116284	6.717e-05	19	86
	0.439038	0.00620996	0.00114219	6.6067e-05	19	87
	0.438135	0.00601178	0.00111983	6.46573e-05	19	88
	0.436659	0.00568075	0.00110025	6.30613e-05	19	89
	0.435588	0.00539461	0.0010766	6.05773e-05	19	90
	0.434854	0.00507075	0.00105377	5.77961e-05	19	91
	0.434333	0.0050236	0.00102741	5.63304e-05	19	92
	0.433643	0.00493401	0.0010009	5.52824e-05	19	93
	0.433597	0.00473488	0.000971446	5.31759e-05	19	94
	0.433825	0.00432867	0.000936805	5.02466e-05	19	95
	0.434459	0.00397487	0.000900495	4.72907e-05	19	96
	0.436252	0.00380496	0.000854924	4.41543e-05	19	97
	0.439857	0.004058	0.000798634	4.12468e-05	19	98
	0.444401	0.00436425	0.000743801	3.79277e-05	19	99
	0.44828	0.004439	0.000691586	3.65273e-05	19	100
	0.441616	0.00603891	0.000756017	3.97853e-05	20	1
	0.438701	0.00573961	0.00079962	3.99575e-05	20	2
	0.435525	0.00562742	0.00084772	4.01609e-05	20	3
	0.432523	0.00546755	0.000896287	3.99109e-05	20	4
	0.430815	0.00566605	0.000938147	4.02219e-05	20	5
	0.429656	0.00610259	0.000972055	4.17178e-05	20	6
	0.42812	0.00639507	0.00100609	4.27731e-05	20	7
	0.426242	0.00649219	0.0010419	4.31654e-05	20	8
	0.424014	0.00651173	0.00108181	4.3565e-05	20	9
	0.42195	0.00657342	0.00111973	4.41318e-05	20	10
	0.420383	0.00659338	0.00115161	4.46606e-05	20	11
	0.418907	0.0067221	0.00118069	4.55172e-05	20	12
	0.417256	0.00681248	0.00121089	4.6432e-05	20	13
	0.415572	0.00694142	0.00124095	4.69793e-05	20	14
	0.41392	0.00711527	0.00126979	4.68781e-05	20	15
	0.412173	0.00739599	0.00129535	4.76683e-05	20	16
	0.410919	0.00749627	0.00131558	4.79471e-05	20	17
	0.41014	0.00765656	0.00133178	4.81999e-05	20	18
	0.408894	0.00779166	0.00134948	4.86115e-05	20	19
	0.407722	0.00794476	0.00136336	4.92618e-05	20	20
	0.406578	0.00804135	0.00137404	4.95134e-05	20	21
	0.406004	0.00804506	0.00138131	4.86078e-05	20	22
	0.405969	0.00804131	0.00138734	4.72372e-05	20	23
	0.406361	0.0079583	0.00139048	4.60039e-05	20	24
	0.406786	0.00794926	0.00139231	4.59368e-05	20	25
	0.407201	0.00777212	0.00139277	4.52369e-05	20	26
	0.408536	0.0077315	0.0013875	4.47252e-05	20	27
	0.41026	0.00760487	0.00138105	4.60626e-05	20	28
	0.412137	0.00750133	0.00137692	4.74625e-05	20	29
	0.414484	0.00736336	0.00137068	4.97805e-05	20	30
	0.41777	0.00735096	0.00136049	5.28308e-05	20	31
	0.421016	0.00721213	0.00135459	5.48178e-05	20	32
	0.425329	0.00760723	0.00134529	5.68982e-05	20	33
	0.430229	0.00789308	0.00133293	5.83956e-05	20	34
	0.43433	0.00808361	0.00132669	6.1878e-05	20	35
	0.439243	0.00865125	0.00132566	6.38684e-05	20	36
	0.443971	0.0089177	0.00132457	6.62127e-05	20	37
	0.448797	0.00917421	0.00131969	6.67229e-05	20	38
	0.452896	0.00910623	0.00131867	6.89903e-05	20	39
	0.457392	0.00919473	0.001311	7.05904e-05	20	40
	0.460775	0.00925115	0.00132009	7.17879e-05	20	41
	0.463936	0.00947707	0.00133317	7.35787e-05	20	42
	0.466579	0.00945553	0.00133175	7.48125e-05	20	43
	0.469872	0.00939339	0.00132978	7.49308e-05	20	44
	0.472707	0.0092584	0.00132018	7.46532e-05	20	45
	0.474999	0.00907272	0.00130899	7.61579e-05	20	46
	0.477175	0.0092331	0.00129719	7.74643e-05	20	47
	0.478913	0.00921304	0.00128392	7.85282e-05	20	48
	0.480447	0.00894513	0.00126769	8.08491e-05	20	49
	0.481729	0.00874976	0.00125135	8.26272e-05	20	50
	0.482795	0.00874471	0.00123559	8.48006e-05	20	51
	0.483147	0.00840549	0.00121998	8.5887e-05	20	52
	0.484151	0.00822769	0.00119955	8.52343e-05	20	53
	0.485255	0.00799928	0.00117186	8.57051e-05	20	54
	0.486336	0.00790066	0.00114123	8.61837e-05	20	55
	0.486688	0.00782032	0.0011209	8.60494e-05	20	56
	0.486928	0.00775978	0.00110166	8.60877e-05	20	57
	0.487136	0.00766318	0.00108018	8.38983e-05	20	58
	0.486971	0.00761856	0.00105661	8.11791e-05	20	59
	0.486519	0.00754108	0.00103713	7.89724e-05	20	60
	0.486603	0.00753553	0.00101156	7.56862e-05	20	61
	0.48669	0.00745149	0.0009833	7.3046e-05	20	62
	0.486105	0.00725067	0.000955818	6.95789e-05	20	63
	0.485546	0.00722927	0.000929065	6.70789e-05	20	64
	0.484634	0.00720676	0.000908218	6.41232e-05	20	65
	0.483486	0.00704909	0.000885641	6.10242e-05	20	66
	0.482087	0.00703659	0.000867093	5.86738e-05	20	67
	0.480553	0.00684701	0.000849102	5.62577e-05	20	68
	0.478474	0.00664385	0.000833532	5.48617e-05	20	69
	0.475987	0.00658789	0.000818735	5.32242e-05	20	70
	0.47328	0.00651657	0.000806868	5.12313e-05	20	71
	0.470139	0.00638671	0.00079645	4.93423e-05	20	72
	0.467097	0.00624191	0.000791286	4.90962e-05	20	73
	0.464292	0.00607651	0.000787039	4.93274e-05	20	74
	0.461917	0.00585566	0.000787195	4.86319e-05	20	75
	0.459634	0.00558897	0.000783532	4.79368e-05	20	76
	0.457757	0.00543701	0.00077804	4.64726e-05	20	77
	0.45577	0.00519403	0.00077044	4.55629e-05	20	78
	0.453985	0.00476814	0.000765626	4.57053e-05	20	79
	0.452361	0.00443832	0.000753405	4.50946e-05	20	80
	0.450674	0.00453574	0.000737638	4.36458e-05	20	81
	0.449078	0.0049206	0.000724415	4.20867e-05	20	82
	0.447625	0.00528548	0.000707395	4.15691e-05	20	83
	0.445674	0.00569513	0.000694309	4.08347e-05	20	84
	0.443728	0.00605465	0.000684211	4.00144e-05	20	85
	0.442759	0.00609258	0.000665055	3.94814e-05	20	86
	0.441826	0.00585219	0.000642779	3.76833e-05	20	87
	0.441461	0.00539128	0.000620543	3.59871e-05	20	88
	0.441662	0.00493161	0.000599978	3.47915e-05	20	89
	0.441629	0.00481054	0.000583608	3.57314e-05	20	90
	0.440538	0.00481882	0.000574793	3.71124e-05	20	91
	0.439736	0.00490775	0.000571777	3.78152e-05	20	92
	0.439367	0.00502387	0.000561056	3.71008e-05	20	93
	0.438676	0.0051232	0.000551354	3.66668e-05	20	94
	0.437225	0.00501689	0.000544202	3.9647e-05	20	95
	0.436282	0.0045938	0.000538264	4.47752e-05	20	96
	0.436472	0.00407845	0.000530616	4.81906e-05	20	97
	0.436805	0.00405863	0.000511667	4.65702e-05	20	98
	0.437506	0.00455831	0.000486803	4.72168e-05	20	99
	0.43791	0.00497863	0.000471423	4.7489e-05	20	100
	0.445131	0.00656256	0.000775458	4.12171e-05	21	1
	0.440242	0.00603531	0.000833082	3.94606e-05	21	2
	0.43648	0.00547919	0.000882665	3.79509e-05	21	3
	0.433194	0.0051676	0.000929623	3.70527e-05	21	4
	0.430086	0.00500095	0.000980155	3.68874e-05	21	5
	0.42804	0.00527804	0.00101946	3.75307e-05	21	6
	0.426447	0.00554385	0.00105802	3.85595e-05	21	7
	0.424428	0.00556871	0.00109874	4.00806e-05	21	8
	0.422469	0.00566155	0.00113817	4.19853e-05	21	9
	0.420659	0.00602405	0.00117501	4.39237e-05	21	10
	0.418908	0.00644292	0.00121049	4.5024e-05	21	11
	0.416446	0.00670598	0.00124834	4.51214e-05	21	12
	0.413821	0.00697329	0.00128508	4.523e-05	21	13
	0.411894	0.00739112	0.00131642	4.69756e-05	21	14
	0.409926	0.00766502	0.00134659	4.68554e-05	21	15
	0.407894	0.00791858	0.00137257	4.50577e-05	21	16
	0.406124	0.00808705	0.0013965	4.58014e-05	21	17
	0.404601	0.00821911	0.00141703	4.64234e-05	21	18
	0.403611	0.008443	0.001433	4.77592e-05	21	19
	0.40264	0.00850383	0.00144614	4.8284e-05	21	20
	0.401875	0.0085047	0.00145588	4.86768e-05	21	21
	0.401668	0.00854881	0.00146418	4.77819e-05	21	22
	0.401528	0.00874802	0.00147213	4.72206e-05	21	23
	0.401438	0.00877219	0.00147586	4.71449e-05	21	24
	0.402175	0.00901572	0.0014796	4.71334e-05	21	25
	0.402931	0.00920074	0.0014837	4.71556e-05	21	26
	0.404259	0.00943932	0.00148524	4.60218e-05	21	27
	0.406304	0.00958932	0.00148843	4.35679e-05	21	28
	0.409102	0.00961083	0.00148529	4.31312e-05	21	29
	0.411894	0.00957318	0.00148854	4.25122e-05	21	30
	0.415458	0.00961087	0.00147947	4.45801e-05	21	31
	0.419053	0.00941297	0.00147784	4.58253e-05	21	32
	0.424034	0.00910506	0.0014723	4.85406e-05	21	33
	0.428092	0.00918971	0.00146115	5.3172e-05	21	34
	0.432848	0.00899652	0.00145743	5.85699e-05	21	35
	0.438442	0.00890388	0.00144508	6.05751e-05	21	36
	0.443037	0.00899238	0.00144409	6.21774e-05	21	37
	0.447556	0.00905839	0.00142715	6.56677e-05	21	38
	0.451185	0.00921604	0.00143063	6.78828e-05	21	39
	0.455356	0.0095213	0.00143114	6.95341e-05	21	40
	0.458573	0.00986093	0.00142468	6.72541e-05	21	41
	0.461322	0.00995175	0.00141307	6.79977e-05	21	42
	0.464446	0.0100085	0.00140607	6.86502e-05	21	43
	0.467013	0.00993513	0.00139329	6.79452e-05	21	44
	0.469339	0.0101019	0.00136955	6.80647e-05	21	45
	0.471194	0.0102502	0.00134737	6.73151e-05	21	46
	0.473271	0.0101581	0.00132761	6.6178e-05	21	47
	0.47553	0.0100276	0.00130399	6.61663e-05	21	48
	0.477354	0.00981103	0.00127503	6.66942e-05	21	49
	0.479153	0.00994943	0.00125058	6.79012e-05	21	50
	0.4805	0.0100683	0.00122251	6.77127e-05	21	51
	0.481469	0.0100941	0.00119651	6.9606e-05	21	52
	0.482237	0.0102035	0.00117331	7.21798e-05	21	53
	0.482885	0.0102555	0.00114406	7.35467e-05	21	54
	0.483422	0.0102816	0.00111941	7.61956e-05	21	55
	0.483636	0.0101188	0.00109711	7.83323e-05	21	56
	0.483513	0.0100421	0.00107296	7.86994e-05	21	57
	0.483102	0.00994829	0.00105	7.99275e-05	21	58
	0.482507	0.0097605	0.00102149	7.91487e-05	21	59
	0.48189	0.00996153	0.000988789	7.82462e-05	21	60
	0.48181	0.0101399	0.000952838	7.77529e-05	21	61
	0.481528	0.00996711	0.00092113	7.5441e-05	21	62
	0.48001	0.00983541	0.000894929	7.34862e-05	21	63
	0.47911	0.00960549	0.000863062	7.00424e-05	21	64
	0.478062	0.00929981	0.000841358	6.71182e-05	21	65
	0.47714	0.00878387	0.000816877	6.36791e-05	21	66
	0.475306	0.00853213	0.000799274	6.21966e-05	21	67
	0.473651	0.00819781	0.000780247	5.94789e-05	21	68
	0.471829	0.00798081	0.000764663	5.74143e-05	21	69
	0.469914	0.00757108	0.000754732	5.56361e-05	21	70
	0.467796	0.00713035	0.000750606	5.54633e-05	21	71
	0.465651	0.00674287	0.000745286	5.44291e-05	21	72
	0.463811	0.00627899	0.000731616	5.36674e-05	21	73
	0.461788	0.00589758	0.00071985	5.22606e-05	21	74
	0.459607	0.00546655	0.000713074	5.0533e-05	21	75
	0.457757	0.00509326	0.00070613	5.05377e-05	21	76
	0.456002	0.00482678	0.000698741	5.11029e-05	21	77
	0.454451	0.00469919	0.000687053	5.05594e-05	21	78
	0.452799	0.00464938	0.000673041	4.87292e-05	21	79
	0.45144	0.00473131	0.000656435	4.7747e-05	21	80
	0.450516	0.00473609	0.000641632	4.75813e-05	21	81
	0.450072	0.00464025	0.00061888	4.82113e-05	21	82
	0.449437	0.00458074	0.00059672	4.8439e-05	21	83
	0.448855	0.00450699	0.00057736	4.79474e-05	21	84
	0.448363	0.00457289	0.000559819	4.6472e-05	21	85
	0.447663	0.00474329	0.000546007	4.44289e-05	21	86
	0.446842	0.00467322	0.000533117	4.20562e-05	21	87
	0.445557	0.0046715	0.000522963	4.0929e-05	21	88
	0.443933	0.00484066	0.000520064	3.86385e-05	21	89
	0.442454	0.005061	0.000520754	3.67269e-05	21	90
	0.440798	0.00528919	0.000526789	3.517e-05	21	91
	0.439511	0.00542131	0.000532907	3.46327e-05	21	92
	0.43909	0.00560322	0.00053398	3.35484e-05	21	93
	0.438652	0.00563141	0.000534766	3.15113e-05	21	94
	0.436918	0.00583038	0.00054089	3.18123e-05	21	95
	0.435825	0.00574322	0.000537309	3.16604e-05	21	96
	0.435444	0.00545011	0.000528533	3.13215e-05	21	97
	0.436462	0.00507091	0.000516876	3.0833e-05	21	98
[truncated: 402 more rows]

## Sheet: Fig 5
	Figure 5
	x coordinates	y coordinates	z coordinates	bundle	R1 in newborns	slope
	-2.05943	0.331227	-1.21055	0	0.551578	0.000577284
	-1.82489	0.407049	-0.807369	0	0.594376	0.000574302
	-1.59819	0.514937	-0.392912	0	0.566227	0.000762207
	-1.31275	0.654709	-0.0295152	0	0.543284	0.000913285
	-0.928145	0.834676	0.21163	0	0.517027	0.000938305
	-0.560394	1.05541	0.313548	0	0.484652	0.0010063
	-0.352196	1.30004	0.305876	0	0.446873	0.00102596
	-0.274742	1.54519	0.26154	0	0.42231	0.00103721
	-0.225876	1.77272	0.23749	0	0.413624	0.00101706
	-0.141195	1.96161	0.227303	0	0.421824	0.000842297
	-1.91106	0.305444	-1.18355	1	0.549673	0.000705871
	-1.77681	0.389303	-0.777898	1	0.582562	0.000573307
	-1.61107	0.502277	-0.383857	1	0.559209	0.000700614
	-1.38746	0.657065	-0.0620331	1	0.54174	0.000766218
	-1.08703	0.855557	0.142336	1	0.51551	0.000862431
	-0.816747	1.094	0.228726	1	0.483256	0.000957389
	-0.634829	1.35187	0.210569	1	0.448982	0.00100238
	-0.552706	1.61394	0.139972	1	0.422862	0.00103072
	-0.515375	1.8639	0.0823291	1	0.413218	0.000978529
	-0.477137	2.07472	0.0495011	1	0.419372	0.000828011
	-2.06415	0.0560394	-1.88272	2	0.53257	0.000892633
	-1.75899	0.1098	-1.43346	2	0.574254	0.000848786
	-1.34531	0.160872	-0.978423	2	0.601366	0.000840793
	-0.893265	0.179734	-0.525753	2	0.605202	0.000881985
	-0.508135	0.163262	-0.0549257	2	0.610065	0.000960756
	-0.267483	0.114475	0.439425	2	0.59349	0.00118854
	-0.15833	0.0346121	0.929874	2	0.550608	0.00138422
	-0.140278	-0.064919	1.37394	2	0.505715	0.00146009
	-0.16008	-0.157046	1.74862	2	0.482821	0.0014331
	-0.155755	-0.224523	2.07435	2	0.473118	0.00118182
	-1.95599	0.0527637	-2.05085	3	0.527391	0.000941591
	-1.78631	0.119177	-1.57083	3	0.573897	0.000868112
	-1.49262	0.177949	-1.07805	3	0.597386	0.000926941
	-1.12653	0.216281	-0.589995	3	0.605885	0.000819195
	-0.765682	0.22402	-0.0970076	3	0.604105	0.000960592
	-0.493256	0.198691	0.413215	3	0.593245	0.00115446
	-0.346537	0.142974	0.92917	3	0.555745	0.00134102
	-0.325849	0.0651436	1.40535	3	0.503937	0.00145766
	-0.396916	-0.0185796	1.81271	3	0.477145	0.00147599
	-0.490535	-0.0878549	2.16377	3	0.465998	0.0012683
	-1.80536	-0.717107	0.950553	4	0.466058	0.000673709
	-1.53253	-0.521137	1.03081	4	0.449148	0.00100195
	-1.50232	-0.257489	1.16908	4	0.449067	0.00111582
	-1.59204	0.0400485	1.2686	4	0.454429	0.00113289
	-1.62189	0.354605	1.31509	4	0.453441	0.00117622
	-1.56745	0.671274	1.28217	4	0.447098	0.00115684
	-1.46082	0.977525	1.13996	4	0.439001	0.00108651
	-1.32423	1.26317	0.908748	4	0.427479	0.00102472
	-1.14675	1.51788	0.682721	4	0.417218	0.00101415
	-1.05493	1.73857	0.540358	4	0.422877	0.000901941
	-1.88683	-0.676068	0.98243	5	0.459107	0.000721616
	-1.58828	-0.503872	1.07954	5	0.445275	0.0010281
	-1.51298	-0.267095	1.20707	5	0.444322	0.00109882
	-1.58719	-0.00145769	1.30988	5	0.448088	0.00116552
	-1.67521	0.275877	1.37741	5	0.453651	0.0011693
	-1.73506	0.557575	1.38878	5	0.447116	0.00113837
	-1.768	0.834945	1.30852	5	0.438628	0.00106342
	-1.77767	1.09814	1.13163	5	0.434182	0.00099368
	-1.75357	1.3402	0.902397	5	0.434078	0.000895485
	-1.77143	1.55376	0.664371	5	0.435146	0.000804288
	-0.867217	-1.94907	-0.121354	6	0.459321	0.000869679
	-0.454546	-1.6388	-0.142559	6	0.443496	0.00136859
	-0.156352	-1.25678	-0.00982227	6	0.43912	0.00146849
	-0.643196	-0.88158	0.122722	6	0.429126	0.00152727
	-1.68767	-0.567141	0.170831	6	0.475419	0.00138142
	-2.73518	-0.409922	0.172804	6	0.471043	0.00124522
	-1.38156	-0.560524	0.284459	6	0.453884	0.00155755
	-0.297762	-0.839674	0.283569	6	0.416048	0.00160683
	0.101697	-1.20416	0.160104	6	0.43382	0.00152714
	-0.209419	-1.58109	-0.000925697	6	0.446754	0.00134586
	-0.226791	2.22584	0.173487	7	0.443458	0.000533261
	-0.394902	2.02732	0.154087	7	0.416793	0.000875105
	-0.71523	1.8116	0.145827	7	0.405175	0.00105435
	-1.28681	1.61486	0.139262	7	0.411288	0.00112496
	-2.08564	1.46847	0.146005	7	0.447469	0.00102255
	-2.76668	1.42406	0.154663	7	0.451266	0.000941463
	-1.89553	1.52155	0.150329	7	0.432615	0.00101262
	-1.19735	1.69384	0.153284	7	0.409596	0.00106302
	-0.798588	1.91374	0.164324	7	0.407875	0.00101246
	-0.677532	2.14233	0.171689	7	0.416677	0.000839118
	-0.00912152	-1.69915	-0.827682	8	0.453483	0.000933029
	0.169499	-1.40337	-0.65778	8	0.436427	0.00143632
	0.621073	-1.00117	-0.557221	8	0.438779	0.00146289
	0.997937	-0.566935	-0.635399	8	0.456459	0.00129086
	1.08034	-0.13386	-0.815169	8	0.470773	0.00101771
	0.827033	0.295482	-0.914097	8	0.483468	0.000634564
	0.377762	0.717953	-0.777221	8	0.481055	0.000508054
	-0.12619	1.12102	-0.525074	8	0.46498	0.00069806
	-0.544536	1.50543	-0.267499	8	0.43148	0.00101999
	-0.566771	1.89861	-0.151469	8	0.419035	0.000944748
	0.203484	-1.61574	-0.749107	9	0.464449	0.000942592
	0.445147	-1.30987	-0.585637	9	0.438698	0.00145887
	0.812677	-0.900102	-0.478591	9	0.433852	0.00150057
	1.07421	-0.457085	-0.529052	9	0.450671	0.00127084
	1.02292	-0.0195024	-0.714208	9	0.472731	0.000995256
	0.705778	0.403956	-0.83532	9	0.482531	0.000623264
	0.268042	0.803281	-0.662416	9	0.48582	0.000416314
	-0.171787	1.18193	-0.369553	9	0.466124	0.000644672
	-0.531854	1.55571	-0.107346	9	0.423259	0.0010501
	-0.586686	1.94501	0.00449391	9	0.412839	0.000957516
	-0.143004	-1.70186	-0.852267	10	0.456148	0.000931851
	-0.00742199	-1.51643	-0.747545	10	0.439331	0.00138169
	0.275671	-1.26893	-0.650924	10	0.437765	0.00150046
	0.60991	-0.982035	-0.605597	10	0.438001	0.00147049
	0.897847	-0.684496	-0.65798	10	0.449318	0.00135019
	1.06932	-0.389512	-0.793717	10	0.461956	0.00120445
	1.1493	-0.0991382	-0.965428	10	0.468106	0.00101358
	1.25101	0.184412	-1.17014	10	0.460891	0.000843533
	1.41951	0.452052	-1.41903	10	0.444876	0.000764344
	1.60227	0.707221	-1.65838	10	0.440488	0.000593165
	0.124292	-1.56784	-0.838841	11	0.464167	0.000929325
	0.305077	-1.37596	-0.735851	11	0.443788	0.00137117
	0.58034	-1.12173	-0.643808	11	0.439268	0.00145404
	0.871531	-0.827755	-0.604398	11	0.436696	0.0014151
	1.10279	-0.522198	-0.656919	11	0.448496	0.00128659
	1.20915	-0.220302	-0.793227	11	0.462799	0.00115522
	1.22008	0.0788967	-0.974137	11	0.463913	0.000974625
	1.24026	0.368044	-1.19614	11	0.454921	0.000795057
	1.29803	0.632322	-1.48176	11	0.445524	0.000643959
	1.33368	0.879558	-1.775	11	0.438374	0.000542812
	0.437684	-0.743748	1.65028	12	0.460803	0.000703425
	0.326203	-0.642175	1.55161	12	0.448015	0.00101325
	0.233275	-0.509685	1.48553	12	0.44933	0.00120043
	0.179848	-0.348562	1.46455	12	0.460554	0.00130708
	0.156526	-0.164261	1.48014	12	0.474822	0.00138287
	0.146207	0.0338151	1.5088	12	0.481613	0.00143473
	0.145591	0.232992	1.53116	12	0.476043	0.00141499
	0.171829	0.417164	1.5496	12	0.462574	0.00133517
	0.247207	0.57286	1.57965	12	0.450094	0.00122007
	0.35412	0.69413	1.62413	12	0.444793	0.00103865
	0.621732	-0.594904	1.67457	13	0.457246	0.000722243
	0.469774	-0.493541	1.58511	13	0.441935	0.00105774
	0.344116	-0.357213	1.5326	13	0.444837	0.00124043
	0.259307	-0.188706	1.53036	13	0.455296	0.0013547
	0.19554	0.00178898	1.55817	13	0.467454	0.00143644
	0.125532	0.201398	1.58192	13	0.471522	0.00146632
	0.0484276	0.396368	1.58923	13	0.463427	0.00142983
	-0.00566529	0.572991	1.59186	13	0.449468	0.0013365
	-0.00109218	0.722887	1.61337	13	0.438598	0.00120315
	0.0770456	0.840288	1.66258	13	0.434039	0.00101835
	1.13883	0.949837	-2.06561	14	0.442418	0.0004238
	1.10335	0.812669	-1.85856	14	0.441976	0.000511821
	0.991573	0.691632	-1.58771	14	0.456285	0.00051377
	0.784964	0.661599	-1.27781	14	0.465798	0.000514743
	0.559907	0.747089	-1.02005	14	0.469465	0.000514012
	0.305317	0.892134	-0.821448	14	0.469773	0.000549131
	0.0347345	1.05593	-0.645757	14	0.460029	0.000699872
	-0.175928	1.22804	-0.507886	14	0.447277	0.000787241
	-0.292845	1.39861	-0.433473	14	0.438431	0.000793121
	-0.379045	1.54798	-0.419642	14	0.439438	0.000752548
	0.984392	1.10867	-2.13221	15	0.44461	0.000476442
	1.01558	0.961193	-1.93559	15	0.440112	0.000496834
	0.995027	0.830492	-1.67258	15	0.451649	0.000479359
	0.843645	0.770223	-1.3547	15	0.46194	0.000470781
	0.617723	0.817341	-1.06155	15	0.468439	0.000473452
	0.363822	0.940153	-0.836628	15	0.468926	0.000528118
	0.0896663	1.09975	-0.66727	15	0.458288	0.000671632
	-0.144129	1.27569	-0.552343	15	0.445842	0.000797546
	-0.301748	1.44966	-0.500342	15	0.435406	0.00080945
	-0.404259	1.60144	-0.511111	15	0.432068	0.000748757
	1.56727	-0.128739	-0.862122	16	0.46037	0.000611897
	1.25594	-0.270978	-0.624296	16	0.458057	0.000869376
	0.974687	-0.434466	-0.297435	16	0.459222	0.00102263
	0.735818	-0.54639	0.111166	16	0.454397	0.00114837
	0.51858	-0.531923	0.549252	16	0.450033	0.00128369
	0.357967	-0.366303	0.922534	16	0.456721	0.00141894
	0.3014	-0.0902792	1.15483	16	0.473214	0.00148555
	0.338807	0.215998	1.26717	16	0.478338	0.00143666
	0.433499	0.485673	1.33048	16	0.462961	0.00133265
	0.657721	0.683054	1.37972	16	0.447812	0.0011766
	1.70052	-0.0725452	-0.706261	17	0.460699	0.000642512
	1.30449	-0.220736	-0.44541	17	0.453967	0.000957255
	0.979969	-0.377369	-0.0648809	17	0.452043	0.00109922
	0.714427	-0.469386	0.38663	17	0.440759	0.00119762
	0.435658	-0.426376	0.833972	17	0.438173	0.00136042
	0.200542	-0.241271	1.18294	17	0.451572	0.00154875
	0.0687407	0.0333125	1.3844	17	0.467231	0.00157721
	0.00730056	0.324809	1.47271	17	0.465782	0.00144007
	-0.00395364	0.579129	1.51731	17	0.447093	0.00127099
	0.102027	0.777964	1.58389	17	0.434854	0.00105377
	-0.312971	-1.51987	1.33534	18	0.441616	0.000756017
	-0.231822	-1.29176	1.1014	18	0.420383	0.00115161
	-0.0531157	-1.04684	0.79462	18	0.406578	0.00137404
	0.260776	-0.829116	0.403664	18	0.41777	0.00136049
	0.559353	-0.640538	-0.0429206	18	0.460775	0.00132009
	0.752865	-0.410293	-0.440749	18	0.482795	0.00123559
	0.897739	-0.133856	-0.757024	18	0.486603	0.00101156
	1.07202	0.153534	-1.04538	18	0.47328	0.000806868
	1.30039	0.428657	-1.35513	18	0.450674	0.000737638
	1.51906	0.695875	-1.64965	18	0.440538	0.000574793
	0.00719295	-1.41029	1.35427	19	0.445131	0.000775458
	0.0172209	-1.17138	1.1346	19	0.418908	0.00121049
	0.119266	-0.923688	0.84033	19	0.401875	0.00145588
	0.408462	-0.706451	0.454522	19	0.415458	0.00147947
	0.720187	-0.514998	-0.0159312	19	0.458573	0.00142468
	0.895501	-0.271787	-0.432607	19	0.4805	0.00122251
	0.985566	0.0200965	-0.750758	19	0.48181	0.000952838
	1.0751	0.317487	-1.04957	19	0.467796	0.000750606
	1.19974	0.591531	-1.39816	19	0.450516	0.000641632
	1.2576	0.856366	-1.75896	19	0.440798	0.000526789
	-0.0231258	-1.5214	-1.42714	20	0.455407	0.000903192
	-0.0170145	-1.5221	-1.25529	20	0.446833	0.00108152
	-0.0224908	-1.52387	-1.07347	20	0.443448	0.00118924
	-0.0370643	-1.52769	-0.88692	20	0.442858	0.00125357
	-0.0579507	-1.53449	-0.698542	20	0.441428	0.00130642
	-0.0823769	-1.54477	-0.510122	20	0.439265	0.00133593
	-0.108034	-1.5589	-0.323193	20	0.437881	0.00133404
	-0.132912	-1.57728	-0.139618	20	0.437483	0.00130225
	-0.156566	-1.59999	0.038143	20	0.439119	0.00123062
	-0.177339	-1.62573	0.208446	20	0.444357	0.00109321
	0.493298	-1.4225	-1.32736	21	0.462195	0.000851607
	0.444309	-1.42276	-1.15201	21	0.452896	0.00101727
	0.392797	-1.42389	-0.966125	21	0.44754	0.00115846
	0.336866	-1.42697	-0.774445	21	0.443834	0.00127476
	0.279319	-1.43238	-0.579437	21	0.441342	0.00135611
	0.21963	-1.44011	-0.383576	21	0.438824	0.00139836
	0.157073	-1.45123	-0.189906	21	0.438405	0.00139379
	0.095017	-1.46856	-0.0010789	21	0.439438	0.0013543
	0.038288	-1.49313	0.180968	21	0.441934	0.00127798
	-0.0104041	-1.5228	0.354386	21	0.448047	0.00114618
	1.92672	-0.521213	-1.19144	22	0.437845	0.000736397
	1.73171	-0.566902	-1.02986	22	0.42812	0.0009348
	1.53041	-0.631654	-0.838497	22	0.430679	0.00104981
	1.34297	-0.705819	-0.614991	22	0.434358	0.00111694
	1.1787	-0.774897	-0.35929	22	0.432472	0.00118667
	1.03917	-0.829668	-0.081383	22	0.426081	0.00124768
	0.935711	-0.872024	0.19918	22	0.418667	0.00127639
	0.9058	-0.912245	0.460986	22	0.414401	0.0012687
	0.97807	-0.958042	0.691952	22	0.418	0.00117161
	1.12773	-1.00934	0.889124	22	0.426872	0.00098905
	2.20422	-0.44679	-1.00536	23	0.441536	0.000745021
	1.92181	-0.49814	-0.857187	23	0.430628	0.000946152
	1.64864	-0.563251	-0.669496	23	0.432236	0.00108843
	1.40656	-0.633661	-0.438281	23	0.432026	0.00118997
	1.20624	-0.694995	-0.166768	23	0.426723	0.00127705
	1.03811	-0.740049	0.128908	23	0.418195	0.00134756
	0.903136	-0.772961	0.421511	23	0.410935	0.00137104
	0.8524	-0.80645	0.690458	23	0.409477	0.00133792
	0.912994	-0.849103	0.929108	23	0.415392	0.00122342
	1.05451	-0.900718	1.13814	23	0.425469	0.00103638

## Sheet: Fig S3
	Supplementary Figure 3
	Bundle	DC_AFQ_lh	DC_AFQ_rh	DC_babyAFQ_lh	DC_babyAFQ_rh			DC_AFQ_Ma	DC_AFQ_Mi	DC_babyAFQ_Ma	DC_babyAFQ_Mi
	ATR	0.217794	0.267495	0.417278	0.460766		Fc	0.380422	0.505801	0.794082	0.818493
		0.151536	0.406017	0.317933	0.575379			0.0121939	0.331166	0.618514	0.444361
		0.312294	0.531793	0.534012	0.753272			0.223151	0.690904	0.412076	0.73253
		0.283691	0.270297	0.598416	0.46944			0.0605448	0.803088	0.480341	0.731905
		0.225406	0.30709	0.495475	0.468945			0.00968806	0.804467	0.519924	0.842057
		0.45277	0.250132	0.680197	0.359862			0.00438283	0.764082	0.384114	0.812334
		0.0846894	0.0933737	0.130047	0.237432			0	0.498885	0.427906	0.508576
		0.469112	0.29046	0.594959	0.439934			0.453647	0.683434	0.554758	0.749557
		0.168444	0.463286	0.369166	0.582971			0.579855	0.529359	0.698951	0.490869
	CS	0.757153	0.68359	0.811294	0.748357
		0.659472	0.631374	0.562513	0.678659
		0.735518	0.748283	0.767066	0.772651
		0.650326	0.670609	0.751293	0.763417
		0.649822	0.588973	0.711567	0.570622
		0.701685	0.650063	0.769243	0.707441
		0.586621	0.694013	0.631202	0.709856
		0.551843	0.763207	0.7013	0.804786
		0.616992	0.599094	0.787838	0.721708
	CC	0.70964	0.507069	0.649037	0.5814
		0.767365	0.546504	0.763223	0.557107
		0.678716	0.544557	0.690987	0.587231
		0.826402	0.306487	0.791073	0.428917
		0.457198	0.464736	0.468446	0.487923
		0.776702	0.498408	0.773407	0.506219
		0.692882	0.350252	0.698646	0.350885
		0.648089	0.494175	0.640041	0.628686
		0.561066	0.674827	0.595268	0.706153
	IFOF	0.685624	0.579926	0.676986	0.574993
		0.757895	0.528738	0.742316	0.815271
		0.860319	0.759837	0.848603	0.798226
		0.651817	0.854719	0.743875	0.742177
		0.672955	0.73335	0.778207	0.767652
		0.834397	0.835521	0.809288	0.806434
		0.830874	0.547091	0.767722	0.559974
		0.549947	0.75877	0.565695	0.834939
		0.736743	0.745618	0.750999	0.682347
	ILF	0.601583	0.477966	0.477966	0.699903
		0.575504	0.493222	0.493222	0.661191
		0.509195	0.494686	0.494686	0.699076
		0.45931	0.518892	0.518892	0.675227
		0.422903	0.491871	0.491871	0.696425
		0.651285	0.596441	0.596441	0.721058
		0.557141	0.496679	0.496679	0.685484
		0.438443	0.61004	0.61004	0.730777
		0.39956	0.41205	0.41205	0.573796
	SLF	0.56903	0.523257	0.61604	0.64618
		0.404458	0.473486	0.485412	0.645643
		0.421197	0.51966	0.669961	0.744579
		0.555675	0.610603	0.708011	0.737894
		0.436607	0.509943	0.634871	0.685392
		0.690341	0.449459	0.794421	0.681794
		0.329012	0.490189	0.439311	0.593626
		0.579254	0.532798	0.727021	0.660412
		0.549721	0.622859	0.749818	0.739093
	UCI	0.134133	0.20884	0.184935	0.294203
		0.605568	0.673618	0.565376	0.705842
		0.0949652	0.352941	0.403188	0.574579
		0.520512	0.627129	0.7707	0.700613
		0.809675	0.727761	0.756368	0.750439
		0.668451	0.636609	0.757348	0.784938
		0.133872	0.291459	0.753916	0.456522
		0.260736	0.438458	0.744088	0.772455
		0.238043	0.539206	0.627827	0.798134
	AF	0.464065	0.589141	0.618269	0.608741
		0.335136	0.366642	0.383694	0.47431
		0.45119	0.304252	0.578479	0.477746
		0.610311	0.52655	0.731089	0.685145
		0.413017	0.272067	0.62158	0.501736
		0.370093	0.288633	0.607752	0.471286
		0.441136	0.163648	0.54403	0.170274
		0.393222	0.308657	0.512844	0.426432
		0.497663	0.468186	0.785518	0.733161
	pAF	0.279678	0.403962	0.676952	0.619607
		0.262762	0.284347	0.345948	0.57126
		0.101171	0.283899	0.605605	0.551894
		0.259644	0.47693	0.492993	0.636503
		0.120576	0.174412	0.258201	0.298573
		0.151242	0.246321	0.197054	0.456084
		0.061198	0.000191975	0.299013	0.0575453
		0.0710431	0.197448	0.480113	0.298361
		0.485559	0.509676	0.737088	0.694631

## Sheet: Fig S4
	Supplementary Figure 4
	Bundle	lh	rh
	VOF	0.862592	0.840422
		0.793664	0.857942
		0.739258	0.820538
		0.828621	0.749658
		0.755001	0.827188
		0.858025	0.833693
		0.86767	0.748568
		0.852534	0.804444
		0.777442	0.784272
	VertFG	0.973457	0.961014
		0.948123	0.961211
		0.915721	0.943355
		0.925147	0.931417
		0.932831	0.942122
		0.955911	0.929919
		0.945562	0.933125
		0.929575	0.934323
		0.93506	0.971008

## Sheet: Fig S5
	Supplementary Figure 5
	Hem	Tract	MD	Age
	lh	ATR	0.00122901	23
	rh	ATR	0.00123768	23
	lh	CS	0.00115864	23
	rh	CS	0.00114583	23
	lh	CC	0.001326	23
	rh	CC	0.00130736	23
	inter	FcMa	0.00131504	23
	inter	FcMi	0.00152277	23
	lh	IFOF	0.00130363	23
	rh	IFOF	0.00128795	23
	lh	ILF	0.00133096	23
	rh	ILF	0.00129234	23
	lh	SLF	0.00129749	23
	rh	SLF	0.00129701	23
	lh	UCI	0.00124203	23
	rh	UCI	0.00124605	23
	lh	AF	0.00131036	23
	rh	AF	0.00129739	23
	lh	MLF	0.00133842	23
	rh	MLF	0.00131157	23
	lh	VOF	0.00131768	23
	rh	VOF	0.00131531	23
	lh	pAF	0.00138604	23
	rh	pAF	0.00138017	23
	lh	ATR	0.00127605	24
	rh	ATR	0.00127879	24
	lh	CS	0.00117863	24
	rh	CS	0.00118373	24
	lh	CC	0.00152788	24
	rh	CC	0.00136755	24
	inter	FcMa	0.00146527	24
	inter	FcMi	0.0015891	24
	lh	IFOF	0.00133356	24
	rh	IFOF	0.00133008	24
	lh	ILF	0.00136598	24
	rh	ILF	0.00134829	24
	lh	SLF	0.00140131	24
	rh	SLF	0.00139204	24
	lh	UCI	0.00124033	24
	rh	UCI	0.00125618	24
	lh	AF	0.00135835	24
	rh	AF	0.0014224	24
	lh	MLF	0.00140544	24
	rh	MLF	0.00140978	24
	lh	VOF	0.00137175	24
	rh	VOF	0.00135667	24
	lh	pAF	0.00145149	24
	rh	pAF	0.00149847	24
	lh	ATR	0.00123518	37
	rh	ATR	0.00125803	37
	lh	CS	0.00121536	37
	rh	CS	0.00117813	37
	lh	CC	0.00134777	37
	rh	CC	0.00136101	37
	inter	FcMa	0.00136744	37
	inter	FcMi	0.00150406	37
	lh	IFOF	0.00131684	37
	rh	IFOF	0.0013249	37
	lh	ILF	0.00134058	37
	rh	ILF	0.00139051	37
	lh	SLF	0.0013127	37
	rh	SLF	0.00131233	37
	lh	UCI	0.00127027	37
	rh	UCI	0.00126498	37
	lh	AF	0.00132699	37
	rh	AF	0.0013381	37
	lh	MLF	0.00136379	37
	rh	MLF	0.00137543	37
	lh	VOF	0.00136475	37
	rh	VOF	0.00135957	37
	lh	pAF	0.0014088	37
	rh	pAF	0.0014301	37
	lh	ATR	0.00128848	24
	rh	ATR	0.00130422	24
	lh	CS	0.00120947	24
	rh	CS	0.00117681	24
	lh	CC	0.00139934	24
	rh	CC	0.00138947	24
	inter	FcMa	0.00139643	24
	inter	FcMi	0.00151707	24
	lh	IFOF	0.00133276	24
	rh	IFOF	0.00134668	24
	lh	ILF	0.00139892	24
	rh	ILF	0.0014036	24
	lh	SLF	0.00140458	24
	rh	SLF	0.00138604	24
	lh	UCI	0.00128539	24
	rh	UCI	0.00129836	24
	lh	AF	0.00138479	24
	rh	AF	0.00137036	24
	lh	MLF	0.00139795	24
	rh	MLF	0.00142436	24
	lh	VOF	0.00136618	24
	rh	VOF	0.00133817	24
	lh	pAF	0.00148134	24
	rh	pAF	0.00145458	24
	lh	ATR	0.00141773	8
	rh	ATR	0.00140324	8
	lh	CS	0.00129277	8
	rh	CS	0.00129208	8
	lh	CC	0.00139647	8
	rh	CC	0.00137142	8
	inter	FcMa	0.00142091	8
	inter	FcMi	0.00161239	8
	lh	IFOF	0.00144152	8
	rh	IFOF	0.00142976	8
	lh	ILF	0.0014388	8
	rh	ILF	0.00143497	8
	lh	SLF	0.00139542	8
	rh	SLF	0.00141368	8
	lh	UCI	0.00138589	8
	rh	UCI	0.00135506	8
	lh	AF	0.00144028	8
	rh	AF	0.00145617	8
	lh	MLF	0.00145431	8
	rh	MLF	0.00145574	8
	lh	VOF	0.00138373	8
	rh	VOF	0.00140729	8
	lh	pAF	0.00149602	8
	rh	pAF	0.00150168	8
	lh	ATR	0.00126581	31
	rh	ATR	0.00127695	31
	lh	CS	0.00118226	31
	rh	CS	0.00117616	31
	lh	CC	0.00137758	31
	rh	CC	0.001372	31
	inter	FcMa	0.00143602	31
	inter	FcMi	0.00151002	31
	lh	IFOF	0.00130979	31
	rh	IFOF	0.00131646	31
	lh	ILF	0.00132056	31
	rh	ILF	0.001328	31
	lh	SLF	0.00132746	31
	rh	SLF	0.00134363	31
	lh	UCI	0.00127519	31
	rh	UCI	0.00128781	31
	lh	AF	0.00131751	31
	rh	AF	0.00133283	31
	lh	MLF	0.00133315	31
	rh	MLF	0.00132103	31
	lh	VOF	0.00128347	31
	rh	VOF	0.0013365	31
	lh	pAF	0.00135147	31
	rh	pAF	0.00135541	31
	lh	ATR	0.00123353	18
	rh	ATR	0.0012416	18
	lh	CS	0.00115252	18
	rh	CS	0.00116806	18
	lh	CC	0.00131522	18
	rh	CC	0.00130065	18
	lh	CH	nan	18
	rh	CH	nan	18
	inter	FcMa	0.00128138	18
	inter	FcMi	0.0014304	18
	lh	IFOF	0.00126857	18
	rh	IFOF	0.00127483	18
	lh	ILF	0.00129383	18
	rh	ILF	0.00130202	18
	lh	SLF	0.00125348	18
	rh	SLF	0.00126645	18
	lh	UCI	0.00125394	18
	rh	UCI	0.00126333	18
	lh	AF	0.00125895	18
	rh	AF	0.00128354	18
	lh	MLF	0.00131055	18
	rh	MLF	0.00130415	18
	lh	VOF	0.00123802	18
	rh	VOF	0.00125549	18
	lh	pAF	0.0013107	18
	rh	pAF	0.00133908	18
			nan	18
			nan	18
			nan	18
			nan	18
	lh	ATR	0.00133877	22
	rh	ATR	0.00131946	22
	lh	CS	0.00124582	22
	rh	CS	0.00123916	22
	lh	CC	0.00141271	22
	rh	CC	0.00138386	22
	lh	CH	nan	22
	rh	CH	nan	22
	inter	FcMa	0.00146905	22
	inter	FcMi	0.00150035	22
	lh	IFOF	0.00140653	22
	rh	IFOF	0.00137363	22
	lh	ILF	0.00142079	22
	rh	ILF	0.00137305	22
	lh	SLF	0.00140113	22
	rh	SLF	0.00139869	22
	lh	UCI	0.00135065	22
	rh	UCI	0.00133463	22
	lh	AF	0.00138203	22
	rh	AF	0.00139817	22
	lh	MLF	0.001405	22
	rh	MLF	0.0013881	22
	lh	VOF	0.00138831	22
	rh	VOF	0.00143242	22
	lh	pAF	0.00143988	22
	rh	pAF	0.00141148	22
	lh	ATR	0.00131725	30
	rh	ATR	0.0013217	30
	lh	CS	0.00124212	30
	rh	CS	0.00120441	30
	lh	CC	0.00138513	30
	rh	CC	0.00136538	30
	inter	FcMa	0.00134568	30
	inter	FcMi	0.00142158	30
	lh	IFOF	0.00137473	30
	rh	IFOF	0.00133263	30
	lh	ILF	0.0013872	30
	rh	ILF	0.00132403	30
	lh	SLF	0.00136857	30
	rh	SLF	0.00136446	30
	lh	UCI	0.0013375	30
	rh	UCI	0.00130886	30
	lh	AF	0.00138755	30
	rh	AF	0.00136089	30
	lh	MLF	0.00137513	30
	rh	MLF	0.00135899	30
	lh	VOF	0.0013605	30
	rh	VOF	0.00132847	30
	lh	pAF	0.00141716	30
	rh	pAF	0.00139648	30
	lh	ATR	0.00118079	85
	rh	ATR	0.00121266	85
	lh	CS	0.00113363	85
	rh	CS	0.00118408	85
	lh	CC	0.00125901	85
	rh	CC	0.00124443	85
	inter	FcMa	0.00124845	85
	inter	FcMi	0.00132747	85
	lh	IFOF	0.00122636	85
	rh	IFOF	0.00122323	85
	lh	ILF	0.00128356	85
	rh	ILF	0.00126169	85
	lh	SLF	0.00122861	85
	rh	SLF	0.00123633	85
	lh	UCI	0.00118808	85
	rh	UCI	0.00120715	85
	lh	AF	0.00122361	85
	rh	AF	0.00124563	85
	lh	MLF	0.00125072	85
	rh	MLF	0.00125311	85
	lh	VOF	0.00119719	85
	rh	VOF	0.00118925	85
	lh	pAF	0.00124319	85
	rh	pAF	0.00125867	85
	lh	ATR	0.00112885	101
	rh	ATR	0.00115223	101
	lh	CS	0.00108361	101
	rh	CS	0.00111334	101
	lh	CC	0.00118631	101
	rh	CC	0.00117045	101
	inter	FcMa	0.00126477	101
	inter	FcMi	0.00133349	101
	lh	IFOF	0.0011765	101
	rh	IFOF	0.00114233	101
	lh	ILF	0.00121031	101
	rh	ILF	0.00120424	101
	lh	SLF	0.00117005	101
	rh	SLF	0.00116844	101
	lh	UCI	0.00112228	101
	rh	UCI	0.00112637	101
	lh	AF	0.00120369	101
	rh	AF	0.0011838	101
	lh	MLF	0.00120749	101
	rh	MLF	0.00122212	101
	lh	VOF	0.00115856	101
	rh	VOF	0.00114579	101
	lh	pAF	0.00123167	101
	rh	pAF	0.00123697	101
	lh	ATR	0.00113594	91
	rh	ATR	0.00113422	91
	lh	CS	0.0011253	91
	rh	CS	0.00107187	91
	lh	CC	0.00121167	91
	rh	CC	0.0011609	91
	inter	FcMa	0.00126666	91
	inter	FcMi	0.00133913	91
	lh	IFOF	0.00120847	91
	rh	IFOF	0.00119773	91
	lh	ILF	0.00123872	91
	rh	ILF	0.00125238	91
	lh	SLF	0.00117801	91
	rh	SLF	0.00114993	91
	lh	UCI	0.00116049	91
	rh	UCI	0.00114604	91
	lh	AF	0.001204	91
	rh	AF	0.00118334	91
	lh	MLF	0.00122788	91
	rh	MLF	0.00126594	91
	lh	VOF	0.00121076	91
	rh	VOF	0.00118454	91
	lh	pAF	0.00123224	91
	rh	pAF	0.00125983	91
	lh	ATR	0.00120904	95
	rh	ATR	0.00121689	95
	lh	CS	0.0011633	95
	rh	CS	0.00115976	95
	lh	CC	0.0013088	95
	rh	CC	0.00126667	95
	inter	FcMa	0.00135427	95
	inter	FcMi	0.00138638	95
	lh	IFOF	0.00125223	95
	rh	IFOF	0.00123865	95
	lh	ILF	0.0012752	95
	rh	ILF	0.0012808	95
	lh	SLF	0.001226	95
	rh	SLF	0.00123419	95
	lh	UCI	0.00123628	95
	rh	UCI	0.00124284	95
	lh	AF	0.0012448	95
	rh	AF	0.00125462	95
	lh	MLF	0.00126036	95
	rh	MLF	0.00127535	95
	lh	VOF	0.00126658	95
	rh	VOF	0.00125587	95
	lh	pAF	0.0012863	95
	rh	pAF	0.00127465	95
	lh	ATR	0.00115677	83
	rh	ATR	0.00116476	83
	lh	CS	0.00109918	83
	rh	CS	0.00110022	83
	lh	CC	0.0012289	83
	rh	CC	0.00125375	83
	inter	FcMa	0.00120322	83
	inter	FcMi	0.00149989	83
	lh	IFOF	0.00118073	83
	rh	IFOF	0.0012087	83
	lh	ILF	0.00120699	83
	rh	ILF	0.00123246	83
	lh	SLF	0.00118143	83
	rh	SLF	0.00119561	83
	lh	UCI	0.0011542	83
	rh	UCI	0.00117485	83
	lh	AF	0.00117512	83
	rh	AF	0.00120996	83
	lh	MLF	0.00119721	83
	rh	MLF	0.00122264	83
	lh	VOF	0.00111052	83
	rh	VOF	0.0011861	83
	lh	pAF	0.00111582	83
	rh	pAF	0.00122187	83
	lh	ATR	0.00119367	78
	rh	ATR	0.00119832	78
	lh	CS	0.00110885	78
	rh	CS	0.00110045	78
	lh	CC	0.00126854	78
	rh	CC	0.00130529	78
	inter	FcMa	0.00134952	78
	inter	FcMi	0.0014901	78
	lh	IFOF	0.00123161	78
	rh	IFOF	0.00120167	78
	lh	ILF	0.00126857	78
	rh	ILF	0.00122978	78
	lh	SLF	0.00122423	78
	rh	SLF	0.00120285	78
	lh	UCI	0.00119681	78
	rh	UCI	0.00120076	78
	lh	AF	0.00123328	78
	rh	AF	0.00121445	78
	lh	MLF	0.00123292	78
	rh	MLF	0.00123361	78
	lh	VOF	0.00118828	78
	rh	VOF	0.00116453	78
	lh	pAF	0.00126547	78
	rh	pAF	0.00123187	78
	lh	ATR	0.00119652	104
	rh	ATR	0.00118416	104
	lh	CS	0.00112191	104
	rh	CS	0.00106448	104
	lh	CC	0.00128217	104
	rh	CC	0.00119479	104
	inter	FcMa	0.0013104	104
	inter	FcMi	0.00130801	104
	lh	IFOF	0.00120763	104
	rh	IFOF	0.00119714	104
	lh	ILF	0.00123628	104
	rh	ILF	0.00121202	104
	lh	SLF	0.00121127	104
	rh	SLF	0.00120125	104
	lh	UCI	0.00118896	104
	rh	UCI	0.00117423	104
	lh	AF	0.00122579	104
	rh	AF	0.00121932	104
	lh	MLF	0.00121764	104
	rh	MLF	0.0012148	104
	lh	VOF	0.00116337	104
	rh	VOF	0.00113939	104
	lh	pAF	0.00122654	104
	rh	pAF	0.00120796	104
	lh	ATR	0.00115888	79
	rh	ATR	0.00117439	79
	lh	CS	0.00113496	79
	rh	CS	0.00105546	79
	lh	CC	0.00130516	79
	rh	CC	0.00120514	79
	inter	FcMa	0.00141274	79
	inter	FcMi	0.00126648	79
	lh	IFOF	0.00119945	79
	rh	IFOF	0.00117292	79
	lh	ILF	0.00123486	79
	rh	ILF	0.00120096	79
	lh	SLF	0.00121488	79
	rh	SLF	0.001201	79
	lh	UCI	0.00118897	79
	rh	UCI	0.00115107	79
	lh	AF	0.0012183	79
	rh	AF	0.00119405	79
	lh	MLF	0.00124086	79
	rh	MLF	0.00119996	79
	lh	VOF	0.00120947	79
	rh	VOF	0.00119585	79
	lh	pAF	0.00122984	79
	rh	pAF	0.00120758	79
	lh	ATR	0.00119255	104
	rh	ATR	0.00115745	104
	lh	CS	0.00116555	104
	rh	CS	0.00106849	104
	lh	CC	0.00128252	104
	rh	CC	0.0012352	104
	inter	FcMa	0.00125876	104
	inter	FcMi	0.00137473	104
	lh	IFOF	0.0012135	104
	rh	IFOF	0.00122035	104
	lh	ILF	0.00126428	104
	rh	ILF	0.00125178	104
	lh	SLF	0.00124284	104
	rh	SLF	0.00120908	104
	lh	UCI	0.00120046	104
	rh	UCI	0.00114381	104
	lh	AF	0.00124253	104
	rh	AF	0.00121306	104
	lh	MLF	0.00131178	104
	rh	MLF	0.00125201	104
	lh	VOF	0.00119279	104
	rh	VOF	0.00118594	104
	lh	pAF	0.00126487	104
	rh	pAF	0.00123709	104
	lh	ATR	0.00120508	106
	rh	ATR	0.00121001	106
	lh	CS	0.00113012	106
	rh	CS	0.00115662	106
	lh	CC	0.00126738	106
	rh	CC	0.00129971	106
	inter	FcMa	0.00160321	106
	inter	FcMi	0.00136671	106
	lh	IFOF	0.00123553	106
	rh	IFOF	0.00124492	106
	lh	ILF	0.00127978	106
	rh	ILF	0.00128023	106
	lh	SLF	0.00124565	106
	rh	SLF	0.00127122	106
	lh	UCI	0.00120999	106
	rh	UCI	0.00122462	106
	lh	AF	0.0012407	106
	rh	AF	0.0012755	106
	lh	MLF	0.00125836	106
	rh	MLF	0.00126047	106
	lh	VOF	0.00124291	106
	rh	VOF	0.00124555	106
	lh	pAF	0.00124885	106
	rh	pAF	0.00126348	106
	lh	ATR	0.0011254	185
	rh	ATR	0.00112283	185
	lh	CS	0.00108215	185
	rh	CS	0.00108174	185
	lh	CC	0.00114243	185
	rh	CC	0.00112825	185
	inter	FcMa	0.00111969	185
	inter	FcMi	0.00120211	185
	lh	IFOF	0.00116223	185
	rh	IFOF	0.00113759	185
	lh	ILF	0.00121552	185
	rh	ILF	0.00117988	185
	lh	SLF	0.00115485	185
	rh	SLF	0.00114928	185
	lh	UCI	0.00115582	185
	rh	UCI	0.00113283	185
	lh	AF	0.00115729	185
	rh	AF	0.0011579	185
	lh	MLF	0.00120994	185
	rh	MLF	0.00115367	185
	lh	VOF	0.00111386	185
	rh	VOF	0.00109314	185
	lh	pAF	0.00123758	185
	rh	pAF	0.00116113	185
	lh	ATR	0.00109453	189
	rh	ATR	0.00111297	189
	lh	CS	0.00106574	189
	rh	CS	0.00104319	189
	lh	CC	0.00112846	189
	rh	CC	0.00111783	189
	inter	FcMa	0.00111371	189
	inter	FcMi	0.00119315	189
	lh	IFOF	0.00112692	189
	rh	IFOF	0.00110811	189
	lh	ILF	0.00116529	189
	rh	ILF	0.00112624	189
	lh	SLF	0.00111826	189
	rh	SLF	0.00110569	189
	lh	UCI	0.00109308	189
	rh	UCI	0.00109677	189
	lh	AF	0.0011378	189
	rh	AF	0.00112467	189
	lh	MLF	0.00115736	189
	rh	MLF	0.00112682	189
	lh	VOF	0.00108768	189
	rh	VOF	0.00107311	189
	lh	pAF	0.00116305	189
	rh	pAF	0.00114317	189
	lh	ATR	0.00109221	189
	rh	ATR	0.00109636	189
	lh	CS	0.00105702	189
	rh	CS	0.00112973	189
	lh	CC	0.00112419	189
	rh	CC	0.00113297	189
	inter	FcMa	0.00124249	189
	inter	FcMi	0.0012064	189
	lh	IFOF	0.00112383	189
	rh	IFOF	0.00112268	189
	lh	ILF	0.00116361	189
	rh	ILF	0.00115887	189
	lh	SLF	0.00113184	189
	rh	SLF	0.0011234	189
	lh	UCI	0.0010827	189
	rh	UCI	0.00109654	189
	lh	AF	0.00114883	189
	rh	AF	0.00114636	189
	lh	MLF	0.00118207	189
	rh	MLF	0.00117402	189
	lh	VOF	0.00111178	189
	rh	VOF	0.00108033	189
	lh	pAF	0.00116915	189
	rh	pAF	0.00115747	189
	lh	ATR	0.00113734	179
	rh	ATR	0.00111592	179
	lh	CS	0.00107538	179
	rh	CS	0.00107717	179
	lh	CC	0.0011754	179
	rh	CC	0.00115171	179
	inter	FcMa	0.00122462	179
	inter	FcMi	0.00126866	179
	lh	IFOF	0.00114404	179
	rh	IFOF	0.00114364	179
	lh	ILF	0.00115957	179
	rh	ILF	0.00117082	179
	lh	SLF	0.00111005	179
	rh	SLF	0.00110707	179
	lh	UCI	0.00115021	179
	rh	UCI	0.0011135	179
	lh	AF	0.00112679	179
	rh	AF	0.0011344	179
	lh	MLF	0.00113693	179
	rh	MLF	0.00116863	179
	lh	VOF	0.00107904	179
	rh	VOF	0.00109982	179
	lh	pAF	0.00113156	179
	rh	pAF	0.00116373	179
	lh	ATR	0.00108871	181
	rh	ATR	0.00109986	181
	lh	CS	0.00102879	181
	rh	CS	0.00104197	181
	lh	CC	0.00113442	181
	rh	CC	0.00116321	181
	inter	FcMa	0.00116833	181
	inter	FcMi	0.00119645	181
	lh	IFOF	0.00113422	181
	rh	IFOF	0.00113157	181
	lh	ILF	0.00120095	181
	rh	ILF	0.00117072	181
	lh	SLF	0.0011314	181
	rh	SLF	0.00111325	181
	lh	UCI	0.00109716	181
	rh	UCI	0.00107577	181
	lh	AF	0.00114259	181
	rh	AF	0.00112052	181
	lh	MLF	0.0011907	181
	rh	MLF	0.00116647	181
	lh	VOF	0.00110679	181
	rh	VOF	0.00108835	181
	lh	pAF	0.00110919	181
	rh	pAF	0.00110411	181
	lh	ATR	0.00114152	167
	rh	ATR	0.00109985	167
	lh	CS	0.00115655	167
	rh	CS	0.00104549	167
	lh	CC	0.00116105	167
	rh	CC	0.0011408	167
	inter	FcMa	0.00128796	167
	inter	FcMi	0.00119295	167
	lh	IFOF	0.00112572	167
	rh	IFOF	0.00113435	167
	lh	ILF	0.00116712	167
	rh	ILF	0.00116042	167
	lh	SLF	0.00116036	167
	rh	SLF	0.00111448	167
	lh	UCI	0.00114293	167
	rh	UCI	0.00112729	167
	lh	AF	0.00116327	167
	rh	AF	0.00112931	167
	lh	MLF	0.00115178	167
	rh	MLF	0.0011438	167
	lh	VOF	0.0010723	167
	rh	VOF	0.00107391	167
	lh	pAF	0.00114995	167
	rh	pAF	0.00112713	167
	lh	ATR	0.0011377	181
	rh	ATR	0.00113231	181
	lh	CS	0.00106956	181
	rh	CS	0.00105087	181
	lh	CC	0.00116545	181
	rh	CC	0.00115501	181
	inter	FcMa	0.00118897	181
	inter	FcMi	0.00124841	181
	lh	IFOF	0.00112511	181
	rh	IFOF	0.00113082	181
	lh	ILF	0.0011318	181
	rh	ILF	0.00113654	181
	lh	SLF	0.00113222	181
	rh	SLF	0.00113612	181
	lh	UCI	0.00112793	181
	rh	UCI	0.00111825	181
	lh	AF	0.00113593	181
	rh	AF	0.00115155	181
	lh	MLF	0.0011333	181
	rh	MLF	0.00114209	181
	lh	VOF	0.00100505	181
	rh	VOF	0.0010284	181
	lh	pAF	0.00111312	181
	rh	pAF	0.00112487	181
	lh	ATR	0.00112346	174
	rh	ATR	0.00110727	174
	lh	CS	0.00105621	174
	rh	CS	0.00105937	174
	lh	CC	0.00117624	174
	rh	CC	0.0011574	174
	inter	FcMa	0.00122476	174
	inter	FcMi	0.00128404	174
	lh	IFOF	0.00114347	174
	rh	IFOF	0.00112269	174
	lh	ILF	0.00116543	174
	rh	ILF	0.00113284	174
	lh	SLF	0.00113865	174
	rh	SLF	0.00111982	174
	lh	UCI	0.00113045	174
	rh	UCI	0.00110357	174
	lh	AF	0.0011578	174
	rh	AF	0.0011511	174
	lh	MLF	0.00118331	174
	rh	MLF	0.0011495	174
	lh	VOF	0.00103912	174
	rh	VOF	0.00106351	174
	lh	pAF	0.00114392	174
	rh	pAF	0.0011325	174
	lh	ATR	0.00108711	195
	rh	ATR	0.00109716	195
	lh	CS	0.00107283	195
	rh	CS	0.00104015	195
	lh	CC	0.00114825	195
	rh	CC	0.00112309	195
	inter	FcMa	0.00107858	195
	inter	FcMi	0.00123934	195
	lh	IFOF	0.00110732	195
	rh	IFOF	0.00111146	195
	lh	ILF	0.00113563	195
	rh	ILF	0.0011351	195
	lh	SLF	0.00112625	195
	rh	SLF	0.00111982	195
	lh	UCI	0.00111049	195
	rh	UCI	0.00110064	195
	lh	AF	0.00113171	195
	rh	AF	0.00113116	195
	lh	MLF	0.00114556	195
	rh	MLF	0.00114458	195
	lh	VOF	0.00104688	195
	rh	VOF	0.00106168	195
	lh	pAF	0.00112224	195
	rh	pAF	0.00112429	195
	lh	ATR	0.0010735	177
	rh	ATR	0.00108168	177
	lh	CS	0.00106377	177
	rh	CS	0.0010352	177
	lh	CC	0.0011015	177
	rh	CC	0.00108914	177
	inter	FcMa	0.00107999	177
	inter	FcMi	0.00118759	177
	lh	IFOF	0.00109549	177
	rh	IFOF	0.00108156	177
	lh	ILF	0.00113796	177
	rh	ILF	0.0010959	177
	lh	SLF	0.00108065	177
	rh	SLF	0.00108792	177
	lh	UCI	0.00106818	177
	rh	UCI	0.00106637	177
	lh	AF	0.00109838	177
	rh	AF	0.00109811	177
	lh	MLF	0.00114286	177
	rh	MLF	0.00111596	177
	lh	VOF	0.00103434	177
	rh	VOF	0.00103647	177
	lh	pAF	0.00113294	177
	rh	pAF	0.00111252	177

## Sheet: Fig S6
	Supplementary Figure 6
	newborns					3 months old					6 months old
	bundle	node	subject	MD		bundle	node	subject	MD		bundle	node	subject	MD
	0	1	1	0.00144449		0	1	1	0.00135129		0	1	1	0.00127059
	0	2	1	0.00137368		0	2	1	0.00128634		0	2	1	0.00123276
	0	3	1	0.00131039		0	3	1	0.00123066		0	3	1	0.00118245
	0	4	1	0.00125359		0	4	1	0.00118908		0	4	1	0.00113483
	0	5	1	0.00120796		0	5	1	0.00116009		0	5	1	0.00111879
	0	6	1	0.00117438		0	6	1	0.0011408		0	6	1	0.00108854
	0	7	1	0.00114613		0	7	1	0.00113207		0	7	1	0.00106263
	0	8	1	0.00112705		0	8	1	0.00111912		0	8	1	0.0010523
	0	9	1	0.00111516		0	9	1	0.0011124		0	9	1	0.00103457
	0	10	1	0.00110911		0	10	1	0.00110692		0	10	1	0.00103844
	0	11	1	0.00110581		0	11	1	0.00110193		0	11	1	0.00104483
	0	12	1	0.00110282		0	12	1	0.00109762		0	12	1	0.00104179
	0	13	1	0.00109996		0	13	1	0.00109372		0	13	1	0.00103498
	0	14	1	0.00109744		0	14	1	0.0010878		0	14	1	0.00102765
	0	15	1	0.00109574		0	15	1	0.00108317		0	15	1	0.00102703
	0	16	1	0.0010933		0	16	1	0.00108043		0	16	1	0.00101734
	0	17	1	0.00109328		0	17	1	0.00108684		0	17	1	0.00101276
	0	18	1	0.00109915		0	18	1	0.00109097		0	18	1	0.00101087
	0	19	1	0.0011069		0	19	1	0.0010948		0	19	1	0.00101255
	0	20	1	0.00111174		0	20	1	0.00110056		0	20	1	0.00101481
	0	21	1	0.00111286		0	21	1	0.00110618		0	21	1	0.00101747
	0	22	1	0.00111432		0	22	1	0.0011048		0	22	1	0.00101991
	0	23	1	0.00111749		0	23	1	0.00110144		0	23	1	0.00102201
	0	24	1	0.00112011		0	24	1	0.00110436		0	24	1	0.00102399
	0	25	1	0.0011217		0	25	1	0.00110545		0	25	1	0.00102567
	0	26	1	0.00112377		0	26	1	0.00110181		0	26	1	0.00102678
	0	27	1	0.00112507		0	27	1	0.00110035		0	27	1	0.00102839
	0	28	1	0.00112817		0	28	1	0.0010955		0	28	1	0.00102881
	0	29	1	0.00113001		0	29	1	0.00109975		0	29	1	0.00102864
	0	30	1	0.00113195		0	30	1	0.00110225		0	30	1	0.00102795
	0	31	1	0.00113334		0	31	1	0.0011026		0	31	1	0.00102721
	0	32	1	0.00113606		0	32	1	0.00110016		0	32	1	0.00102584
	0	33	1	0.00113899		0	33	1	0.0010997		0	33	1	0.00102389
	0	34	1	0.00113964		0	34	1	0.00110054		0	34	1	0.00102173
	0	35	1	0.00113722		0	35	1	0.00110162		0	35	1	0.00101855
	0	36	1	0.00113508		0	36	1	0.00110107		0	36	1	0.00101383
	0	37	1	0.00113341		0	37	1	0.00110048		0	37	1	0.00100885
	0	38	1	0.00113304		0	38	1	0.00109918		0	38	1	0.00100568
	0	39	1	0.00113299		0	39	1	0.00109603		0	39	1	0.0010015
	0	40	1	0.0011346		0	40	1	0.00109534		0	40	1	0.00099915
	0	41	1	0.00113738		0	41	1	0.00109488		0	41	1	0.00099836
	0	42	1	0.00114164		0	42	1	0.00109515		0	42	1	0.000999498
	0	43	1	0.00114288		0	43	1	0.00109504		0	43	1	0.0010001
	0	44	1	0.00114655		0	44	1	0.00109608		0	44	1	0.00100243
	0	45	1	0.00115005		0	45	1	0.0010971		0	45	1	0.00100624
	0	46	1	0.00115273		0	46	1	0.00109871		0	46	1	0.00101141
	0	47	1	0.00115601		0	47	1	0.001101		0	47	1	0.00102541
	0	48	1	0.00115932		0	48	1	0.0011046		0	48	1	0.00104471
	0	49	1	0.00116277		0	49	1	0.00110825		0	49	1	0.00106223
	0	50	1	0.00116643		0	50	1	0.00111275		0	50	1	0.00108269
	0	51	1	0.00117074		0	51	1	0.00111814		0	51	1	0.00109939
	0	52	1	0.00117523		0	52	1	0.00112428		0	52	1	0.00111055
	0	53	1	0.00117951		0	53	1	0.00113106		0	53	1	0.00114729
	0	54	1	0.00118512		0	54	1	0.00113863		0	54	1	0.0011739
	0	55	1	0.0011899		0	55	1	0.00114706		0	55	1	0.0011833
	0	56	1	0.00119402		0	56	1	0.00115698		0	56	1	0.0012127
	0	57	1	0.00119759		0	57	1	0.0011673		0	57	1	0.00122834
	0	58	1	0.00120079		0	58	1	0.00117817		0	58	1	0.0012294
	0	59	1	0.00120613		0	59	1	0.00118985		0	59	1	0.00124435
	0	60	1	0.00121164		0	60	1	0.00120019		0	60	1	0.00125108
	0	61	1	0.00121755		0	61	1	0.00121151		0	61	1	0.00125441
	0	62	1	0.00122324		0	62	1	0.00122177		0	62	1	0.00126324
	0	63	1	0.00122859		0	63	1	0.00123332		0	63	1	0.00126657
	0	64	1	0.00123452		0	64	1	0.00124359		0	64	1	0.00127142
	0	65	1	0.00124116		0	65	1	0.00125208		0	65	1	0.00127671
	0	66	1	0.00124848		0	66	1	0.00125968		0	66	1	0.00127459
	0	67	1	0.00125615		0	67	1	0.00126633		0	67	1	0.00127898
	0	68	1	0.00126492		0	68	1	0.00127331		0	68	1	0.00128011
	0	69	1	0.00127359		0	69	1	0.00127999		0	69	1	0.00127874
	0	70	1	0.00128173		0	70	1	0.00128539		0	70	1	0.00127777
	0	71	1	0.00128985		0	71	1	0.00129073		0	71	1	0.00127532
	0	72	1	0.00129907		0	72	1	0.00129461		0	72	1	0.00127362
	0	73	1	0.00130864		0	73	1	0.00129726		0	73	1	0.00127137
	0	74	1	0.00131842		0	74	1	0.0012999		0	74	1	0.00126825
	0	75	1	0.00132871		0	75	1	0.00130198		0	75	1	0.00126391
	0	76	1	0.00133879		0	76	1	0.0013032		0	76	1	0.00125943
	0	77	1	0.00134828		0	77	1	0.00130345		0	77	1	0.00125434
	0	78	1	0.00135775		0	78	1	0.00130291		0	78	1	0.00124837
	0	79	1	0.00136774		0	79	1	0.00130194		0	79	1	0.00124184
	0	80	1	0.00137737		0	80	1	0.00130019		0	80	1	0.00123466
	0	81	1	0.00138473		0	81	1	0.00129852		0	81	1	0.00122704
	0	82	1	0.00139259		0	82	1	0.00129588		0	82	1	0.00121903
	0	83	1	0.00140035		0	83	1	0.00129165		0	83	1	0.00121127
	0	84	1	0.00140586		0	84	1	0.00128729		0	84	1	0.00120396
	0	85	1	0.00140962		0	85	1	0.00128291		0	85	1	0.00119681
	0	86	1	0.00141196		0	86	1	0.00127872		0	86	1	0.0011891
	0	87	1	0.00141328		0	87	1	0.00127482		0	87	1	0.00118173
	0	88	1	0.00141272		0	88	1	0.00127122		0	88	1	0.00117405
	0	89	1	0.0014109		0	89	1	0.00126756		0	89	1	0.00116583
	0	90	1	0.0014112		0	90	1	0.00126354		0	90	1	0.00115877
	0	91	1	0.00140835		0	91	1	0.00125946		0	91	1	0.0011524
	0	92	1	0.00140203		0	92	1	0.00125497		0	92	1	0.0011465
	0	93	1	0.00139547		0	93	1	0.00125086		0	93	1	0.00114103
	0	94	1	0.00138853		0	94	1	0.00124691		0	94	1	0.0011354
	0	95	1	0.00138144		0	95	1	0.0012432		0	95	1	0.00112896
	0	96	1	0.00137364		0	96	1	0.00123966		0	96	1	0.00112222
	0	97	1	0.00136492		0	97	1	0.0012358		0	97	1	0.00111811
	0	98	1	0.00135689		0	98	1	0.00123163		0	98	1	0.00111735
	0	99	1	0.0013506		0	99	1	0.00122864		0	99	1	0.00112304
	0	100	1	0.00134661		0	100	1	0.00123227		0	100	1	0.00114426
	1	1	1	0.00147385		1	1	1	0.00166478		1	1	1	0.00127244
	1	2	1	0.00139656		1	2	1	0.00156547		1	2	1	0.00120082
	1	3	1	0.00133181		1	3	1	0.00147734		1	3	1	0.0011303
	1	4	1	0.00126653		1	4	1	0.0014049		1	4	1	0.00110944
	1	5	1	0.00120906		1	5	1	0.00136222		1	5	1	0.00108672
	1	6	1	0.00116101		1	6	1	0.00130912		1	6	1	0.00106586
	1	7	1	0.00112065		1	7	1	0.00126301		1	7	1	0.00106052
	1	8	1	0.00109464		1	8	1	0.00124608		1	8	1	0.00104869
	1	9	1	0.00107968		1	9	1	0.00121708		1	9	1	0.00104575
	1	10	1	0.0010691		1	10	1	0.00119811		1	10	1	0.00103566
	1	11	1	0.00106311		1	11	1	0.0011764		1	11	1	0.00102773
	1	12	1	0.00106099		1	12	1	0.00117149		1	12	1	0.0010228
	1	13	1	0.00106304		1	13	1	0.00116686		1	13	1	0.00101597
	1	14	1	0.00106782		1	14	1	0.00115882		1	14	1	0.0010159
	1	15	1	0.00107342		1	15	1	0.00115593		1	15	1	0.00101684
	1	16	1	0.00107755		1	16	1	0.00112304		1	16	1	0.00102108
	1	17	1	0.0010809		1	17	1	0.00110353		1	17	1	0.00102444
	1	18	1	0.00108429		1	18	1	0.00110477		1	18	1	0.00102836
	1	19	1	0.00108748		1	19	1	0.00111885		1	19	1	0.00103529
	1	20	1	0.00108979		1	20	1	0.00112922		1	20	1	0.00103595
	1	21	1	0.00109327		1	21	1	0.00113305		1	21	1	0.00103341
	1	22	1	0.00109631		1	22	1	0.00112928		1	22	1	0.00103473
	1	23	1	0.00109889		1	23	1	0.00113527		1	23	1	0.00103534
	1	24	1	0.00110163		1	24	1	0.00113749		1	24	1	0.00103613
	1	25	1	0.00110542		1	25	1	0.0011341		1	25	1	0.0010378
	1	26	1	0.00110803		1	26	1	0.00113375		1	26	1	0.0010364
	1	27	1	0.00111148		1	27	1	0.00113826		1	27	1	0.00103485
	1	28	1	0.00111485		1	28	1	0.00113679		1	28	1	0.00103275
	1	29	1	0.00111799		1	29	1	0.00113481		1	29	1	0.00103083
	1	30	1	0.00112265		1	30	1	0.00112899		1	30	1	0.00102861
	1	31	1	0.00112778		1	31	1	0.00112049		1	31	1	0.00102495
	1	32	1	0.00113259		1	32	1	0.00112175		1	32	1	0.00102302
	1	33	1	0.00113666		1	33	1	0.00111592		1	33	1	0.00102111
	1	34	1	0.00114016		1	34	1	0.00110946		1	34	1	0.00102141
	1	35	1	0.00114506		1	35	1	0.00110785		1	35	1	0.00101798
	1	36	1	0.00115024		1	36	1	0.00111436		1	36	1	0.00101868
	1	37	1	0.00115388		1	37	1	0.00111138		1	37	1	0.00101524
	1	38	1	0.00115772		1	38	1	0.00111143		1	38	1	0.0010134
	1	39	1	0.00116014		1	39	1	0.00111276		1	39	1	0.0010122
	1	40	1	0.00116243		1	40	1	0.00111502		1	40	1	0.00101349
	1	41	1	0.00116423		1	41	1	0.00113456		1	41	1	0.00101404
	1	42	1	0.00116639		1	42	1	0.00112161		1	42	1	0.00101497
	1	43	1	0.00116853		1	43	1	0.00112732		1	43	1	0.0010186
	1	44	1	0.0011711		1	44	1	0.00114897		1	44	1	0.0010258
	1	45	1	0.00117375		1	45	1	0.00116135		1	45	1	0.00103271
	1	46	1	0.00117615		1	46	1	0.00116047		1	46	1	0.00103726
	1	47	1	0.00117849		1	47	1	0.00117197		1	47	1	0.0010486
	1	48	1	0.00118092		1	48	1	0.00114568		1	48	1	0.00106042
	1	49	1	0.00118188		1	49	1	0.00115208		1	49	1	0.00107654
	1	50	1	0.00118366		1	50	1	0.0011605		1	50	1	0.00108904
	1	51	1	0.00118584		1	51	1	0.00115127		1	51	1	0.00111009
	1	52	1	0.00118876		1	52	1	0.00115319		1	52	1	0.00112785
	1	53	1	0.00119208		1	53	1	0.00115637		1	53	1	0.00114723
	1	54	1	0.0011953		1	54	1	0.00115844		1	54	1	0.00116757
	1	55	1	0.00119964		1	55	1	0.00115921		1	55	1	0.00118647
	1	56	1	0.00120464		1	56	1	0.00117231		1	56	1	0.00120683
	1	57	1	0.00121173		1	57	1	0.00118282		1	57	1	0.00122133
	1	58	1	0.00121801		1	58	1	0.00119321		1	58	1	0.00123493
	1	59	1	0.00122516		1	59	1	0.00120262		1	59	1	0.00124883
	1	60	1	0.00123335		1	60	1	0.00121437		1	60	1	0.00126283
	1	61	1	0.00124213		1	61	1	0.00122228		1	61	1	0.00126647
	1	62	1	0.00125176		1	62	1	0.00123056		1	62	1	0.00126984
	1	63	1	0.00126119		1	63	1	0.00123513		1	63	1	0.00127455
	1	64	1	0.00127172		1	64	1	0.0012383		1	64	1	0.00127539
	1	65	1	0.00128224		1	65	1	0.00124248		1	65	1	0.0012765
	1	66	1	0.00129376		1	66	1	0.00124634		1	66	1	0.00127527
	1	67	1	0.00130542		1	67	1	0.0012477		1	67	1	0.00127335
	1	68	1	0.00131774		1	68	1	0.00124957		1	68	1	0.00127071
	1	69	1	0.00132991		1	69	1	0.00125161		1	69	1	0.00126783
	1	70	1	0.00134302		1	70	1	0.00125399		1	70	1	0.0012647
	1	71	1	0.00135394		1	71	1	0.00125591		1	71	1	0.00126123
	1	72	1	0.00136417		1	72	1	0.00126086		1	72	1	0.00125734
	1	73	1	0.00137354		1	73	1	0.00126453		1	73	1	0.00125286
	1	74	1	0.00138095		1	74	1	0.00127		1	74	1	0.00124945
	1	75	1	0.00138701		1	75	1	0.00127489		1	75	1	0.00124523
	1	76	1	0.00139138		1	76	1	0.00127954		1	76	1	0.0012407
	1	77	1	0.00139536		1	77	1	0.00128304		1	77	1	0.00123561
	1	78	1	0.00140029		1	78	1	0.00128707		1	78	1	0.00123066
	1	79	1	0.00140337		1	79	1	0.00129021		1	79	1	0.00122542
	1	80	1	0.00140529		1	80	1	0.00129345		1	80	1	0.00121942
	1	81	1	0.00140764		1	81	1	0.00129499		1	81	1	0.00121302
	1	82	1	0.00140902		1	82	1	0.00129441		1	82	1	0.00120695
	1	83	1	0.00140987		1	83	1	0.00129318		1	83	1	0.00120088
	1	84	1	0.00140981		1	84	1	0.00129196		1	84	1	0.00119431
	1	85	1	0.00140895		1	85	1	0.00128964		1	85	1	0.00118754
	1	86	1	0.00140743		1	86	1	0.00128666		1	86	1	0.00118056
	1	87	1	0.00140531		1	87	1	0.00128276		1	87	1	0.00117365
	1	88	1	0.00140348		1	88	1	0.00127808		1	88	1	0.00116621
	1	89	1	0.00140131		1	89	1	0.00127234		1	89	1	0.00115852
	1	90	1	0.00139784		1	90	1	0.00126607		1	90	1	0.00115066
	1	91	1	0.00139386		1	91	1	0.00125979		1	91	1	0.00114268
	1	92	1	0.00138936		1	92	1	0.00125331		1	92	1	0.00113528
	1	93	1	0.00138394		1	93	1	0.00124745		1	93	1	0.00112802
	1	94	1	0.00137783		1	94	1	0.00124204		1	94	1	0.0011212
	1	95	1	0.00137196		1	95	1	0.00123766		1	95	1	0.00111514
	1	96	1	0.00136514		1	96	1	0.00123482		1	96	1	0.00110844
	1	97	1	0.00135698		1	97	1	0.00123358		1	97	1	0.0011021
	1	98	1	0.00134874		1	98	1	0.00123315		1	98	1	0.00109776
	1	99	1	0.00134131		1	99	1	0.00123222		1	99	1	0.00109979
	1	100	1	0.00133547		1	100	1	0.00123733		1	100	1	0.00111329
	2	1	1	0.00129106		2	1	1	0.00117503		2	1	1	0.001344
	2	2	1	0.00124226		2	2	1	0.00116634		2	2	1	0.00129227
	2	3	1	0.00120568		2	3	1	0.00115961		2	3	1	0.00125931
	2	4	1	0.00118014		2	4	1	0.00116067		2	4	1	0.0012406
	2	5	1	0.00116323		2	5	1	0.00116552		2	5	1	0.00122194
	2	6	1	0.00115066		2	6	1	0.00116881		2	6	1	0.00120051
	2	7	1	0.00114126		2	7	1	0.00117057		2	7	1	0.00118023
	2	8	1	0.00113442		2	8	1	0.0011698		2	8	1	0.00115827
	2	9	1	0.00112948		2	9	1	0.00116502		2	9	1	0.00113996
	2	10	1	0.0011257		2	10	1	0.00116178		2	10	1	0.00112629
	2	11	1	0.00112214		2	11	1	0.00115839		2	11	1	0.00111403
	2	12	1	0.0011187		2	12	1	0.00115318		2	12	1	0.00109996
	2	13	1	0.00111488		2	13	1	0.00114797		2	13	1	0.00109002
	2	14	1	0.00111251		2	14	1	0.0011415		2	14	1	0.00107979
	2	15	1	0.00111355		2	15	1	0.00113567		2	15	1	0.00107056
	2	16	1	0.0011186		2	16	1	0.00112909		2	16	1	0.00106365
	2	17	1	0.00112734		2	17	1	0.00111756		2	17	1	0.00105772
	2	18	1	0.00113844		2	18	1	0.00110628		2	18	1	0.00105418
	2	19	1	0.00114944		2	19	1	0.00109542		2	19	1	0.00105291
	2	20	1	0.00115929		2	20	1	0.00108504		2	20	1	0.00104945
	2	21	1	0.0011642		2	21	1	0.00107405		2	21	1	0.00104541
	2	22	1	0.00116361		2	22	1	0.00106272		2	22	1	0.0010391
	2	23	1	0.00115868		2	23	1	0.00105325		2	23	1	0.00103558
	2	24	1	0.00115095		2	24	1	0.001043		2	24	1	0.00103292
	2	25	1	0.00114223		2	25	1	0.00103287		2	25	1	0.00103003
	2	26	1	0.00113318		2	26	1	0.00102307		2	26	1	0.00102706
	2	27	1	0.00112449		2	27	1	0.00101433		2	27	1	0.00103038
	2	28	1	0.001117		2	28	1	0.00100727		2	28	1	0.00102975
	2	29	1	0.00111085		2	29	1	0.00100107		2	29	1	0.00103124
	2	30	1	0.00110526		2	30	1	0.000996194		2	30	1	0.00103103
	2	31	1	0.00109996		2	31	1	0.000992364		2	31	1	0.00103056
	2	32	1	0.0010945		2	32	1	0.000989197		2	32	1	0.00103147
	2	33	1	0.00108811		2	33	1	0.000986978		2	33	1	0.00102803
	2	34	1	0.00108097		2	34	1	0.000985825		2	34	1	0.00102545
	2	35	1	0.00107372		2	35	1	0.000985807		2	35	1	0.00102121
	2	36	1	0.0010663		2	36	1	0.000987173		2	36	1	0.00101736
	2	37	1	0.00105948		2	37	1	0.000989605		2	37	1	0.00101323
	2	38	1	0.0010533		2	38	1	0.000993012		2	38	1	0.00100753
	2	39	1	0.0010482		2	39	1	0.000997403		2	39	1	0.00100157
	2	40	1	0.00104425		2	40	1	0.00100241		2	40	1	0.000996353
	2	41	1	0.00104127		2	41	1	0.00100836		2	41	1	0.000992375
	2	42	1	0.00103916		2	42	1	0.00101494		2	42	1	0.000988891
	2	43	1	0.00103815		2	43	1	0.00102165		2	43	1	0.000986634
	2	44	1	0.00103789		2	44	1	0.00102851		2	44	1	0.00098535
	2	45	1	0.00103876		2	45	1	0.00103624		2	45	1	0.000984715
	2	46	1	0.00104041		2	46	1	0.00104411		2	46	1	0.00098447
	2	47	1	0.0010433		2	47	1	0.0010521		2	47	1	0.000985567
	2	48	1	0.00104625		2	48	1	0.00106056		2	48	1	0.000987976
	2	49	1	0.00105056		2	49	1	0.00106855		2	49	1	0.00099058
	2	50	1	0.00105496		2	50	1	0.00107643		2	50	1	0.000993782
	2	51	1	0.00106021		2	51	1	0.00108575		2	51	1	0.000997966
	2	52	1	0.0010659		2	52	1	0.0010952		2	52	1	0.00100225
	2	53	1	0.00107192		2	53	1	0.00110465		2	53	1	0.00100727
	2	54	1	0.00107908		2	54	1	0.00111549		2	54	1	0.00101271
	2	55	1	0.00108611		2	55	1	0.00112599		2	55	1	0.00101875
	2	56	1	0.00109363		2	56	1	0.00113718		2	56	1	0.00102696
	2	57	1	0.00110145		2	57	1	0.00114765		2	57	1	0.00103503
	2	58	1	0.00110953		2	58	1	0.00116031		2	58	1	0.00104207
	2	59	1	0.00111747		2	59	1	0.00117216		2	59	1	0.00105152
	2	60	1	0.00112646		2	60	1	0.00118329		2	60	1	0.00106063
	2	61	1	0.00113513		2	61	1	0.0011943		2	61	1	0.00107001
	2	62	1	0.00114399		2	62	1	0.00120496		2	62	1	0.00107962
	2	63	1	0.00115274		2	63	1	0.00121164		2	63	1	0.00108939
	2	64	1	0.0011627		2	64	1	0.0012182		2	64	1	0.00109895
	2	65	1	0.00117245		2	65	1	0.00122259		2	65	1	0.00110554
	2	66	1	0.00118162		2	66	1	0.00122769		2	66	1	0.00111202
	2	67	1	0.00119075		2	67	1	0.00123095		2	67	1	0.00111927
	2	68	1	0.00119964		2	68	1	0.00123459		2	68	1	0.00112468
	2	69	1	0.00120856		2	69	1	0.00123663		2	69	1	0.0011288
	2	70	1	0.00121683		2	70	1	0.00123888		2	70	1	0.00113096
	2	71	1	0.00122327		2	71	1	0.00123946		2	71	1	0.00113336
	2	72	1	0.00122911		2	72	1	0.00124065		2	72	1	0.00113791
	2	73	1	0.00123482		2	73	1	0.00124029		2	73	1	0.0011407
	2	74	1	0.00124		2	74	1	0.00123989		2	74	1	0.00114006
	2	75	1	0.00124405		2	75	1	0.00123943		2	75	1	0.00114119
	2	76	1	0.0012477		2	76	1	0.00123837		2	76	1	0.00114202
	2	77	1	0.00125001		2	77	1	0.00123724		2	77	1	0.00114161
	2	78	1	0.00125242		2	78	1	0.00123584		2	78	1	0.00114174
	2	79	1	0.00125435		2	79	1	0.0012343		2	79	1	0.00114074
	2	80	1	0.00125622		2	80	1	0.00123281		2	80	1	0.00113953
	2	81	1	0.00125828		2	81	1	0.0012308		2	81	1	0.00113804
	2	82	1	0.00125988		2	82	1	0.00122871		2	82	1	0.001135
	2	83	1	0.0012617		2	83	1	0.00122636		2	83	1	0.00113354
	2	84	1	0.00126309		2	84	1	0.00122331		2	84	1	0.0011325
	2	85	1	0.00126411		2	85	1	0.00122003		2	85	1	0.00113096
	2	86	1	0.0012647		2	86	1	0.00121652		2	86	1	0.00113011
	2	87	1	0.00126533		2	87	1	0.00121305		2	87	1	0.00112688
	2	88	1	0.00126608		2	88	1	0.0012094		2	88	1	0.00112449
	2	89	1	0.00126704		2	89	1	0.00120595		2	89	1	0.0011213
	2	90	1	0.00126831		2	90	1	0.00120247		2	90	1	0.00111733
	2	91	1	0.0012692		2	91	1	0.00119875		2	91	1	0.00111417
	2	92	1	0.00127009		2	92	1	0.00119477		2	92	1	0.00111045
	2	93	1	0.0012705		2	93	1	0.00119042		2	93	1	0.001107
	2	94	1	0.00126956		2	94	1	0.00118537		2	94	1	0.00110359
	2	95	1	0.00126684		2	95	1	0.00117852		2	95	1	0.00109929
	2	96	1	0.00126222		2	96	1	0.00116971		2	96	1	0.00109373
	2	97	1	0.00125529		2	97	1	0.00115881		2	97	1	0.00108642
	2	98	1	0.00124588		2	98	1	0.0011474		2	98	1	0.0010776
	2	99	1	0.00123487		2	99	1	0.00113781		2	99	1	0.00106939
	2	100	1	0.00122449		2	100	1	0.0011363		2	100	1	0.00106854
	3	1	1	0.00122368		3	1	1	0.00162204		3	1	1	0.00135889
	3	2	1	0.00121068		3	2	1	0.00156352		3	2	1	0.00135629
	3	3	1	0.00120502		3	3	1	0.00152361		3	3	1	0.00133918
	3	4	1	0.00120384		3	4	1	0.00148519		3	4	1	0.00131861
	3	5	1	0.00120274		3	5	1	0.00143904		3	5	1	0.00129036
	3	6	1	0.00119828		3	6	1	0.00141508		3	6	1	0.0012682
	3	7	1	0.00118879		3	7	1	0.00139446		3	7	1	0.00124685
	3	8	1	0.00117561		3	8	1	0.00137041		3	8	1	0.00121755
	3	9	1	0.00116192		3	9	1	0.00135106		3	9	1	0.00118713
	3	10	1	0.0011493		3	10	1	0.00132851		3	10	1	0.00115515
	3	11	1	0.00113797		3	11	1	0.00130125		3	11	1	0.00112083
	3	12	1	0.00112913		3	12	1	0.00127431		3	12	1	0.00108954
	3	13	1	0.00112257		3	13	1	0.0012404		3	13	1	0.00106875
	3	14	1	0.00111684		3	14	1	0.00120499		3	14	1	0.0010564
	3	15	1	0.00111105		3	15	1	0.00118201		3	15	1	0.00105165
	3	16	1	0.00110565		3	16	1	0.00116298		3	16	1	0.00105298
	3	17	1	0.00110176		3	17	1	0.00114833		3	17	1	0.00106058
	3	18	1	0.00109783		3	18	1	0.00113687		3	18	1	0.00106723
	3	19	1	0.00109336		3	19	1	0.00112235		3	19	1	0.00107077
	3	20	1	0.00108869		3	20	1	0.00111132		3	20	1	0.00107039
	3	21	1	0.00108389		3	21	1	0.00110555		3	21	1	0.00106955
	3	22	1	0.00107942		3	22	1	0.00110056		3	22	1	0.00106349
	3	23	1	0.00107523		3	23	1	0.00109741		3	23	1	0.00105775
	3	24	1	0.00107081		3	24	1	0.00109931		3	24	1	0.00105288
	3	25	1	0.00106625		3	25	1	0.00109946		3	25	1	0.00105031
	3	26	1	0.00106231		3	26	1	0.00110085		3	26	1	0.00104779
	3	27	1	0.00105895		3	27	1	0.00110291		3	27	1	0.00104576
	3	28	1	0.00105583		3	28	1	0.00109911		3	28	1	0.00104503
	3	29	1	0.00105289		3	29	1	0.00109893		3	29	1	0.00104668
	3	30	1	0.00104956		3	30	1	0.00109557		3	30	1	0.00104659
	3	31	1	0.00104632		3	31	1	0.00109317		3	31	1	0.00104698
	3	32	1	0.00104345		3	32	1	0.00108982		3	32	1	0.00104744
	3	33	1	0.001041		3	33	1	0.00108701		3	33	1	0.0010481
	3	34	1	0.00103869		3	34	1	0.00108584		3	34	1	0.00104916
	3	35	1	0.00103704		3	35	1	0.00108553		3	35	1	0.00104643
	3	36	1	0.00103589		3	36	1	0.00108408		3	36	1	0.00103965
	3	37	1	0.00103536		3	37	1	0.00108237		3	37	1	0.00103238
	3	38	1	0.00103557		3	38	1	0.00107919		3	38	1	0.00102428
	3	39	1	0.00103658		3	39	1	0.00107489		3	39	1	0.0010165
	3	40	1	0.00103823		3	40	1	0.00107071		3	40	1	0.00100886
	3	41	1	0.00104023		3	41	1	0.00106797		3	41	1	0.00100168
	3	42	1	0.00104254		3	42	1	0.00106515		3	42	1	0.000996804
	3	43	1	0.00104485		3	43	1	0.00106244		3	43	1	0.000992208
	3	44	1	0.0010476		3	44	1	0.00106194		3	44	1	0.000987543
	3	45	1	0.00105121		3	45	1	0.00106206		3	45	1	0.000983148
	3	46	1	0.00105464		3	46	1	0.00106342		3	46	1	0.000980196
	3	47	1	0.00105846		3	47	1	0.00106563		3	47	1	0.000977445
	3	48	1	0.00106168		3	48	1	0.00106895		3	48	1	0.000975635
	3	49	1	0.00106537		3	49	1	0.00107286		3	49	1	0.000974071
	3	50	1	0.00106914		3	50	1	0.00107707		3	50	1	0.000972094
	3	51	1	0.00107132		3	51	1	0.00108224		3	51	1	0.000970976
	3	52	1	0.00107492		3	52	1	0.00108863		3	52	1	0.000972505
	3	53	1	0.00107849		3	53	1	0.00109594		3	53	1	0.000972645
	3	54	1	0.00108301		3	54	1	0.00110373		3	54	1	0.000974743
	3	55	1	0.00108666		3	55	1	0.00111273		3	55	1	0.000979875
	3	56	1	0.00109106		3	56	1	0.00112242		3	56	1	0.000985881
	3	57	1	0.00109626		3	57	1	0.00113303		3	57	1	0.000992575
	3	58	1	0.00110275		3	58	1	0.00114378		3	58	1	0.00100372
	3	59	1	0.00110651		3	59	1	0.00115489		3	59	1	0.00100563
	3	60	1	0.00111287		3	60	1	0.00116479		3	60	1	0.00101327
	3	61	1	0.0011212		3	61	1	0.00117499		3	61	1	0.0010213
	3	62	1	0.00113004		3	62	1	0.00118501		3	62	1	0.00103202
	3	63	1	0.00113941		3	63	1	0.00119527		3	63	1	0.0010444
	3	64	1	0.00115028		3	64	1	0.00120262		3	64	1	0.00105774
	3	65	1	0.00116193		3	65	1	0.00121062		3	65	1	0.0010646
	3	66	1	0.00117097		3	66	1	0.00121558		3	66	1	0.00107755
	3	67	1	0.00118066		3	67	1	0.00122196		3	67	1	0.00108923
	3	68	1	0.00119049		3	68	1	0.00122661		3	68	1	0.00110202
	3	69	1	0.00119985		3	69	1	0.00122864		3	69	1	0.00111333
	3	70	1	0.00121004		3	70	1	0.00123451		3	70	1	0.00112467
	3	71	1	0.00121687		3	71	1	0.0012363		3	71	1	0.00113121
	3	72	1	0.00122581		3	72	1	0.00123606		3	72	1	0.00114085
	3	73	1	0.00123383		3	73	1	0.00123641		3	73	1	0.00114577
	3	74	1	0.00123903		3	74	1	0.00123914		3	74	1	0.00114746
	3	75	1	0.00124285		3	75	1	0.00123769		3	75	1	0.00114875
	3	76	1	0.00124667		3	76	1	0.00123738		3	76	1	0.00114921
	3	77	1	0.00124852		3	77	1	0.00123759		3	77	1	0.00115126
	3	78	1	0.00124959		3	78	1	0.00123575		3	78	1	0.00114935
	3	79	1	0.00125124		3	79	1	0.00123327		3	79	1	0.00114768
	3	80	1	0.00125084		3	80	1	0.00123093		3	80	1	0.00114376
	3	81	1	0.00125088		3	81	1	0.00122903		3	81	1	0.00113873
	3	82	1	0.00125191		3	82	1	0.00122594		3	82	1	0.00113527
	3	83	1	0.00125278		3	83	1	0.00122272		3	83	1	0.00112959
	3	84	1	0.00125366		3	84	1	0.00121914		3	84	1	0.00112415
	3	85	1	0.00125501		3	85	1	0.00121638		3	85	1	0.00111694
	3	86	1	0.00125617		3	86	1	0.00121272		3	86	1	0.00111102
	3	87	1	0.00125829		3	87	1	0.00120959		3	87	1	0.00110864
	3	88	1	0.00126016		3	88	1	0.00120665		3	88	1	0.00110606
	3	89	1	0.0012609		3	89	1	0.0012029		3	89	1	0.00110344
	3	90	1	0.00126136		3	90	1	0.00119868		3	90	1	0.00109971
	3	91	1	0.00126155		3	91	1	0.00119431		3	91	1	0.00109717
	3	92	1	0.00126124		3	92	1	0.0011904		3	92	1	0.00109513
	3	93	1	0.00125983		3	93	1	0.00118669		3	93	1	0.00109129
	3	94	1	0.0012576		3	94	1	0.00118289		3	94	1	0.00108734
	3	95	1	0.00125415		3	95	1	0.00117767		3	95	1	0.00108302
	3	96	1	0.00124856		3	96	1	0.00117024		3	96	1	0.00107715
	3	97	1	0.00124073		3	97	1	0.00116123		3	97	1	0.00106821
	3	98	1	0.00123165		3	98	1	0.001153		3	98	1	0.00105767
	3	99	1	0.00122279		3	99	1	0.00115039		3	99	1	0.00105294
	3	100	1	0.00121568		3	100	1	0.00116169		3	100	1	0.00106271
	4	1	1	0.00125434		4	1	1	0.00113542		4	1	1	0.00109919
	4	2	1	0.00126214		4	2	1	0.00115273		4	2	1	0.00111493
	4	3	1	0.00127139		4	3	1	0.00117086		4	3	1	0.00112773
	4	4	1	0.00127982		4	4	1	0.00118557		4	4	1	0.00113834
	4	5	1	0.00128667		4	5	1	0.00119512		4	5	1	0.0011434
	4	6	1	0.00129143		4	6	1	0.00119892		4	6	1	0.00114426
	4	7	1	0.00129424		4	7	1	0.00119854		4	7	1	0.00114197
	4	8	1	0.00129768		4	8	1	0.00119848		4	8	1	0.0011399
	4	9	1	0.00130139		4	9	1	0.00119837		4	9	1	0.00113829
	4	10	1	0.0013034		4	10	1	0.0011988		4	10	1	0.00113848
	4	11	1	0.00130586		4	11	1	0.00119901		4	11	1	0.00113885
	4	12	1	0.00130798		4	12	1	0.00120109		4	12	1	0.00114029
	4	13	1	0.00130897		4	13	1	0.00120544		4	13	1	0.00114319
	4	14	1	0.00130997		4	14	1	0.00121115		4	14	1	0.00114511
	4	15	1	0.00131213		4	15	1	0.00122001		4	15	1	0.00114609
	4	16	1	0.0013161		4	16	1	0.00123053		4	16	1	0.00114641
	4	17	1	0.00131719		4	17	1	0.0012432		4	17	1	0.00114874
	4	18	1	0.00131836		4	18	1	0.0012572		4	18	1	0.0011494
	4	19	1	0.00132152		4	19	1	0.00127095		4	19	1	0.00115242
	4	20	1	0.00132119		4	20	1	0.00128193		4	20	1	0.00115399
	4	21	1	0.00132173		4	21	1	0.00129433		4	21	1	0.00115686
	4	22	1	0.00131886		4	22	1	0.00130445		4	22	1	0.00115363
	4	23	1	0.00131883		4	23	1	0.00131655		4	23	1	0.00114923
	4	24	1	0.00131457		4	24	1	0.00131921		4	24	1	0.00114634
	4	25	1	0.00131344		4	25	1	0.00132371		4	25	1	0.00114226
	4	26	1	0.00131153		4	26	1	0.0013277		4	26	1	0.00114226
	4	27	1	0.00130814		4	27	1	0.0013269		4	27	1	0.00113873
	4	28	1	0.00130251		4	28	1	0.00132754		4	28	1	0.00113472
	4	29	1	0.00129835		4	29	1	0.00132186		4	29	1	0.0011305
	4	30	1	0.0012931		4	30	1	0.00132216		4	30	1	0.00112749
	4	31	1	0.00128937		4	31	1	0.00131613		4	31	1	0.00112332
	4	32	1	0.00128867		4	32	1	0.00131871		4	32	1	0.00112145
	4	33	1	0.00128676		4	33	1	0.00131079		4	33	1	0.00111958
	4	34	1	0.00128117		4	34	1	0.00130529		4	34	1	0.0011181
	4	35	1	0.00127873		4	35	1	0.00130887		4	35	1	0.00111862
	4	36	1	0.00127503		4	36	1	0.00130075		4	36	1	0.00111859
	4	37	1	0.00127113		4	37	1	0.00129542		4	37	1	0.00111678
	4	38	1	0.00126888		4	38	1	0.00129617		4	38	1	0.00111728
	4	39	1	0.00126807		4	39	1	0.00128554		4	39	1	0.00111553
	4	40	1	0.0012727		4	40	1	0.0012768		4	40	1	0.00111533
	4	41	1	0.00127306		4	41	1	0.00127096		4	41	1	0.00111478
	4	42	1	0.00127715		4	42	1	0.0012624		4	42	1	0.00111472
	4	43	1	0.00127099		4	43	1	0.0012698		4	43	1	0.00111421
	4	44	1	0.00127267		4	44	1	0.00126236		4	44	1	0.00111162
	4	45	1	0.0012714		4	45	1	0.00125781		4	45	1	0.00111216
	4	46	1	0.0012689		4	46	1	0.00125457		4	46	1	0.00111205
	4	47	1	0.00126927		4	47	1	0.00125227		4	47	1	0.00111323
	4	48	1	0.00127541		4	48	1	0.00124969		4	48	1	0.00111364
	4	49	1	0.00127507		4	49	1	0.00124027		4	49	1	0.00111492
	4	50	1	0.00128067		4	50	1	0.00123637		4	50	1	0.001116
	4	51	1	0.00128316		4	51	1	0.00123378		4	51	1	0.00111677
	4	52	1	0.00128938		4	52	1	0.00123419		4	52	1	0.00111802
	4	53	1	0.00129461		4	53	1	0.00123506		4	53	1	0.00111908
	4	54	1	0.00129795		4	54	1	0.00123556		4	54	1	0.00112216
	4	55	1	0.00130252		4	55	1	0.00123881		4	55	1	0.00112648
	4	56	1	0.00130905		4	56	1	0.00124028		4	56	1	0.0011312
	4	57	1	0.00131323		4	57	1	0.00124253		4	57	1	0.00113555
	4	58	1	0.00131916		4	58	1	0.00124454		4	58	1	0.0011403
	4	59	1	0.00132252		4	59	1	0.00124795		4	59	1	0.00114451
	4	60	1	0.00132541		4	60	1	0.00124928		4	60	1	0.00114668
	4	61	1	0.0013279		4	61	1	0.00125529		4	61	1	0.00114922
	4	62	1	0.00132998		4	62	1	0.00125863		4	62	1	0.00115021
	4	63	1	0.00132791		4	63	1	0.00126089		4	63	1	0.00115109
	4	64	1	0.00133143		4	64	1	0.00126395		4	64	1	0.00115173
	4	65	1	0.00133279		4	65	1	0.00126768		4	65	1	0.00115137
	4	66	1	0.00133762		4	66	1	0.00126422		4	66	1	0.00115133
	4	67	1	0.00134121		4	67	1	0.00126815		4	67	1	0.00115175
	4	68	1	0.00134667		4	68	1	0.00126833		4	68	1	0.00115275
	4	69	1	0.00134357		4	69	1	0.00126946		4	69	1	0.00115311
	4	70	1	0.00134713		4	70	1	0.00126707		4	70	1	0.00115602
	4	71	1	0.00135454		4	71	1	0.00126627		4	71	1	0.0011572
	4	72	1	0.00135598		4	72	1	0.00126884		4	72	1	0.00115846
	4	73	1	0.00136396		4	73	1	0.0012691		4	73	1	0.00115908
	4	74	1	0.00136408		4	74	1	0.00127216		4	74	1	0.00116152
	4	75	1	0.00136736		4	75	1	0.0012742		4	75	1	0.00116631
	4	76	1	0.00137502		4	76	1	0.00127327		4	76	1	0.00116967
	4	77	1	0.00138136		4	77	1	0.00127416		4	77	1	0.00117167
	4	78	1	0.00138828		4	78	1	0.0012749		4	78	1	0.00117352
	4	79	1	0.00139719		4	79	1	0.00127696		4	79	1	0.00117556
	4	80	1	0.00140215		4	80	1	0.00127782		4	80	1	0.00117727
	4	81	1	0.00140833		4	81	1	0.00127832		4	81	1	0.00117878
	4	82	1	0.00140994		4	82	1	0.00127946		4	82	1	0.00117974
	4	83	1	0.00141458		4	83	1	0.00127813		4	83	1	0.00118059
	4	84	1	0.0014151		4	84	1	0.0012774		4	84	1	0.00118043
	4	85	1	0.00141534		4	85	1	0.001275		4	85	1	0.00117979
	4	86	1	0.00141346		4	86	1	0.00127197		4	86	1	0.00117924
	4	87	1	0.00141306		4	87	1	0.00126914		4	87	1	0.00117784
	4	88	1	0.00141046		4	88	1	0.00126712		4	88	1	0.00117572
	4	89	1	0.00140762		4	89	1	0.00126514		4	89	1	0.00117323
	4	90	1	0.00140507		4	90	1	0.00126291		4	90	1	0.00117011
	4	91	1	0.00140107		4	91	1	0.00126064		4	91	1	0.00116692
	4	92	1	0.0013956		4	92	1	0.00125902		4	92	1	0.00116283
	4	93	1	0.00139019		4	93	1	0.00125748		4	93	1	0.0011582
	4	94	1	0.00138221		4	94	1	0.00125685		4	94	1	0.0011533
	4	95	1	0.00137449		4	95	1	0.00125542		4	95	1	0.0011478
	4	96	1	0.00136743		4	96	1	0.00125228		4	96	1	0.00114185
	4	97	1	0.00136261		4	97	1	0.00124764		4	97	1	0.00113414
	4	98	1	0.00135689		4	98	1	0.00124142		4	98	1	0.00112525
	4	99	1	0.00134588		4	99	1	0.00123439		4	99	1	0.00112173
	4	100	1	0.00133999		4	100	1	0.00122954		4	100	1	0.00113078
	5	1	1	0.00123819		5	1	1	0.0011461		5	1	1	0.00105956
	5	2	1	0.00123703		5	2	1	0.0011428		5	2	1	0.00106787
	5	3	1	0.00124215		5	3	1	0.00115211		5	3	1	0.00107385
	5	4	1	0.00124782		5	4	1	0.00116506		5	4	1	0.00107815
	5	5	1	0.00124907		5	5	1	0.00117484		5	5	1	0.00107846
	5	6	1	0.00124851		5	6	1	0.00118135		5	6	1	0.00108037
	5	7	1	0.00124799		5	7	1	0.00118685		5	7	1	0.00108385
	5	8	1	0.00124877		5	8	1	0.00119128		5	8	1	0.00108779
	5	9	1	0.00125075		5	9	1	0.00119622		5	9	1	0.00109158
	5	10	1	0.00125507		5	10	1	0.00120163		5	10	1	0.00109637
	5	11	1	0.00125882		5	11	1	0.00120707		5	11	1	0.00110009
	5	12	1	0.00126138		5	12	1	0.001213		5	12	1	0.00110423
	5	13	1	0.00126556		5	13	1	0.00121906		5	13	1	0.00110616
	5	14	1	0.00126645		5	14	1	0.00122648		5	14	1	0.0011067
	5	15	1	0.00126768		5	15	1	0.00123323		5	15	1	0.00110736
	5	16	1	0.00126964		5	16	1	0.00123931		5	16	1	0.00110782
	5	17	1	0.00127007		5	17	1	0.00124672		5	17	1	0.00110814
	5	18	1	0.00127078		5	18	1	0.00125064		5	18	1	0.00110735
	5	19	1	0.00126986		5	19	1	0.00125859		5	19	1	0.00110538
	5	20	1	0.00126682		5	20	1	0.00126295		5	20	1	0.00110122
	5	21	1	0.00126451		5	21	1	0.00126829		5	21	1	0.00109855
	5	22	1	0.00126061		5	22	1	0.00127158		5	22	1	0.00109586
	5	23	1	0.00126429		5	23	1	0.00127122		5	23	1	0.00109455
	5	24	1	0.00126186		5	24	1	0.00127647		5	24	1	0.00109362
	5	25	1	0.00126068		5	25	1	0.0012775		5	25	1	0.0010928
	5	26	1	0.00125807		5	26	1	0.0012795		5	26	1	0.00108881
	5	27	1	0.00125999		5	27	1	0.0012798		5	27	1	0.00108886
	5	28	1	0.00125827		5	28	1	0.00127728		5	28	1	0.00108718
	5	29	1	0.00126176		5	29	1	0.0012821		5	29	1	0.00108776
	5	30	1	0.00126066		5	30	1	0.00127417		5	30	1	0.0010829
	5	31	1	0.00125887		5	31	1	0.00126981		5	31	1	0.00108169
	5	32	1	0.00125858		5	32	1	0.0012695		5	32	1	0.00108282
	5	33	1	0.00125738		5	33	1	0.00126542		5	33	1	0.00108696
	5	34	1	0.00125879		5	34	1	0.00126293		5	34	1	0.00108835
	5	35	1	0.00126481		5	35	1	0.00126837		5	35	1	0.00108845
	5	36	1	0.00126697		5	36	1	0.0012722		5	36	1	0.00108833
	5	37	1	0.00126981		5	37	1	0.00126866		5	37	1	0.00108982
	5	38	1	0.00127315		5	38	1	0.0012611		5	38	1	0.00109548
	5	39	1	0.0012814		5	39	1	0.00125494		5	39	1	0.00110153
	5	40	1	0.00128339		5	40	1	0.00125528		5	40	1	0.00110162
	5	41	1	0.00128346		5	41	1	0.00125048		5	41	1	0.00110453
	5	42	1	0.00128641		5	42	1	0.00124932		5	42	1	0.00110796
	5	43	1	0.00128896		5	43	1	0.00124694		5	43	1	0.00110935
	5	44	1	0.00128701		5	44	1	0.00124695		5	44	1	0.00111143
	5	45	1	0.00129082		5	45	1	0.00124639		5	45	1	0.00111712
	5	46	1	0.00128831		5	46	1	0.00124695		5	46	1	0.00111764
	5	47	1	0.00128652		5	47	1	0.00124755		5	47	1	0.00111812
	5	48	1	0.00128817		5	48	1	0.00124696		5	48	1	0.00112062
	5	49	1	0.00129026		5	49	1	0.00124289		5	49	1	0.0011222
	5	50	1	0.00129067		5	50	1	0.00123948		5	50	1	0.00112394
	5	51	1	0.00128758		5	51	1	0.00123459		5	51	1	0.00112773
	5	52	1	0.00128734		5	52	1	0.0012285		5	52	1	0.00113224
	5	53	1	0.00128786		5	53	1	0.00122633		5	53	1	0.00113441
	5	54	1	0.00129131		5	54	1	0.00122371		5	54	1	0.00113577
	5	55	1	0.00129287		5	55	1	0.00122322		5	55	1	0.0011359
	5	56	1	0.00129568		5	56	1	0.00122475		5	56	1	0.00113848
	5	57	1	0.00130118		5	57	1	0.00122263		5	57	1	0.0011391
	5	58	1	0.00130714		5	58	1	0.00122349		5	58	1	0.00114051
	5	59	1	0.00130998		5	59	1	0.00122687		5	59	1	0.00114287
	5	60	1	0.0013097		5	60	1	0.0012275		5	60	1	0.0011445
	5	61	1	0.00131095		5	61	1	0.00123094		5	61	1	0.00114786
	5	62	1	0.00130975		5	62	1	0.00123053		5	62	1	0.00114936
	5	63	1	0.00131289		5	63	1	0.00123117		5	63	1	0.00115262
	5	64	1	0.00130913		5	64	1	0.00123353		5	64	1	0.0011548
	5	65	1	0.00130751		5	65	1	0.00123585		5	65	1	0.00115699
	5	66	1	0.0013133		5	66	1	0.00123905		5	66	1	0.00115871
	5	67	1	0.0013191		5	67	1	0.00124028		5	67	1	0.00116079
	5	68	1	0.00132541		5	68	1	0.00124246		5	68	1	0.00116421
	5	69	1	0.00132995		5	69	1	0.00124396		5	69	1	0.00116758
	5	70	1	0.00133867		5	70	1	0.00124949		5	70	1	0.00117033
	5	71	1	0.0013431		5	71	1	0.00125278		5	71	1	0.00117263
	5	72	1	0.00135194		5	72	1	0.00125595		5	72	1	0.00117446
	5	73	1	0.0013628		5	73	1	0.0012586		5	73	1	0.00117591
	5	74	1	0.00136962		5	74	1	0.00125987		5	74	1	0.00117778
	5	75	1	0.00137575		5	75	1	0.00126009		5	75	1	0.00117938
	5	76	1	0.00138001		5	76	1	0.00126062		5	76	1	0.00118058
	5	77	1	0.00138063		5	77	1	0.0012622		5	77	1	0.0011809
	5	78	1	0.00139499		5	78	1	0.00126296		5	78	1	0.00118119
	5	79	1	0.00139575		5	79	1	0.00126378		5	79	1	0.00118075
	5	80	1	0.00139821		5	80	1	0.00126293		5	80	1	0.00117983
	5	81	1	0.00139544		5	81	1	0.00126298		5	81	1	0.00117881
	5	82	1	0.00139412		5	82	1	0.00126374		5	82	1	0.00117824
	5	83	1	0.00139359		5	83	1	0.00126667		5	83	1	0.00117723
	5	84	1	0.00139186		5	84	1	0.00126794		5	84	1	0.0011757
	5	85	1	0.00138851		5	85	1	0.00126798		5	85	1	0.00117428
	5	86	1	0.00138514		5	86	1	0.00126789		5	86	1	0.00117311
	5	87	1	0.00138171		5	87	1	0.00126687		5	87	1	0.00117227
	5	88	1	0.00138101		5	88	1	0.00126561		5	88	1	0.00117241
	5	89	1	0.00137511		5	89	1	0.00126463		5	89	1	0.00117326
	5	90	1	0.00137578		5	90	1	0.00126377		5	90	1	0.00117408
	5	91	1	0.00137475		5	91	1	0.00126402		5	91	1	0.00117452
	5	92	1	0.00137654		5	92	1	0.00126468		5	92	1	0.00117365
	5	93	1	0.00137762		5	93	1	0.00126507		5	93	1	0.00117165
	5	94	1	0.00137641		5	94	1	0.00126438		5	94	1	0.00116815
	5	95	1	0.00137556		5	95	1	0.00126216		5	95	1	0.00116182
	5	96	1	0.00137082		5	96	1	0.00125896		5	96	1	0.00115316
	5	97	1	0.00136594		5	97	1	0.00125424		5	97	1	0.00114132
	5	98	1	0.00135986		5	98	1	0.00124862		5	98	1	0.00112863
	5	99	1	0.00135301		5	99	1	0.00124599		5	99	1	0.00111975
	5	100	1	0.00134615		5	100	1	0.00125255		5	100	1	0.00112354
	8	1	1	0.00130648		8	1	1	0.00111177		8	1	1	0.00103467
	8	2	1	0.00132545		8	2	1	0.00113588		8	2	1	0.00105463
	8	3	1	0.00133974		8	3	1	0.0011613		8	3	1	0.00106999
	8	4	1	0.00134745		8	4	1	0.00118109		8	4	1	0.00108024
	8	5	1	0.00135183		8	5	1	0.00119707		8	5	1	0.00108927
	8	6	1	0.00135171		8	6	1	0.00121049		8	6	1	0.00109661
	8	7	1	0.00135291		8	7	1	0.00122283		8	7	1	0.001106
	8	8	1	0.00135699		8	8	1	0.00123492		8	8	1	0.00111897
	8	9	1	0.00136132		8	9	1	0.00124706		8	9	1	0.00113067
	8	10	1	0.00136492		8	10	1	0.00125532		8	10	1	0.00114334
	8	11	1	0.00136797		8	11	1	0.00126141		8	11	1	0.00115632
	8	12	1	0.00136948		8	12	1	0.00126529		8	12	1	0.00117031
	8	13	1	0.00136736		8	13	1	0.0012677		8	13	1	0.00118599
	8	14	1	0.0013636		8	14	1	0.00126827		8	14	1	0.00120047
	8	15	1	0.0013571		8	15	1	0.00126564		8	15	1	0.00121363
	8	16	1	0.00135402		8	16	1	0.00125974		8	16	1	0.00122324
	8	17	1	0.00135218		8	17	1	0.00125642		8	17	1	0.00123124
	8	18	1	0.00135653		8	18	1	0.00125409		8	18	1	0.00123506
	8	19	1	0.00136299		8	19	1	0.00125174		8	19	1	0.0012351
	8	20	1	0.00137164		8	20	1	0.00125211		8	20	1	0.00123165
	8	21	1	0.00138891		8	21	1	0.00125468		8	21	1	0.00122646
	8	22	1	0.00140857		8	22	1	0.00125926		8	22	1	0.00122009
	8	23	1	0.00141053		8	23	1	0.00126935		8	23	1	0.00120961
	8	24	1	0.00140671		8	24	1	0.00127792		8	24	1	0.00119985
	8	25	1	0.00141593		8	25	1	0.00128869		8	25	1	0.00119383
	8	26	1	0.00144113		8	26	1	0.00130193		8	26	1	0.0011782
	8	27	1	0.00145401		8	27	1	0.00131375		8	27	1	0.00116129
	8	28	1	0.00146599		8	28	1	0.00133162		8	28	1	0.00114678
	8	29	1	0.00145828		8	29	1	0.00134658		8	29	1	0.00113655
	8	30	1	0.00142293		8	30	1	0.00135893		8	30	1	0.00112567
	8	31	1	0.00142498		8	31	1	0.00136074		8	31	1	0.00111841
	8	32	1	0.00136705		8	32	1	0.00135568		8	32	1	0.0011124
	8	33	1	0.00129819		8	33	1	0.00133644		8	33	1	0.00110943
	8	34	1	0.00127702		8	34	1	0.00130081		8	34	1	0.00111041
	8	35	1	0.0011869		8	35	1	0.00127071		8	35	1	0.00110499
	8	36	1	0.00122033		8	36	1	0.00124507		8	36	1	0.00109058
	8	37	1	0.00118224		8	37	1	0.00122524		8	37	1	0.00106359
	8	38	1	0.00117103		8	38	1	0.00121129		8	38	1	0.00105995
	8	39	1	0.00113695		8	39	1	0.00119376		8	39	1	0.00105307
	8	40	1	0.00116019		8	40	1	0.00119404		8	40	1	0.00109038
	8	41	1	0.00115656		8	41	1	0.00119328		8	41	1	0.00110064
	8	42	1	0.00114654		8	42	1	0.00120998		8	42	1	0.00103767
	8	43	1	0.00113484		8	43	1	0.00122271		8	43	1	0.00107345
	8	44	1	0.00113603		8	44	1	0.00124146		8	44	1	0.00109019
	8	45	1	0.00113815		8	45	1	0.00127793		8	45	1	0.001083
	8	46	1	0.00114028		8	46	1	0.00130409		8	46	1	0.00108077
	8	47	1	0.00115083		8	47	1	0.00132471		8	47	1	0.00109418
	8	48	1	0.00117683		8	48	1	0.00135264		8	48	1	0.00110319
	8	49	1	0.00117559		8	49	1	0.001399		8	49	1	0.00109261
	8	50	1	0.00115126		8	50	1	0.00141379		8	50	1	0.0010478
	8	51	1	0.00114668		8	51	1	0.00143757		8	51	1	0.00108361
	8	52	1	0.00115012		8	52	1	0.00142099		8	52	1	0.00105101
	8	53	1	0.00119371		8	53	1	0.00142055		8	53	1	0.00104601
	8	54	1	0.0011872		8	54	1	0.001339		8	54	1	0.00105259
	8	55	1	0.0011766		8	55	1	0.00128866		8	55	1	0.00104503
	8	56	1	0.00117467		8	56	1	0.00126057		8	56	1	0.00103862
	8	57	1	0.00116524		8	57	1	0.00122739		8	57	1	0.00104171
	8	58	1	0.00116564		8	58	1	0.001215		8	58	1	0.0010538
	8	59	1	0.00117821		8	59	1	0.00120929		8	59	1	0.00105333
	8	60	1	0.0011921		8	60	1	0.00119853		8	60	1	0.00105994
	8	61	1	0.00122391		8	61	1	0.00119898		8	61	1	0.00107197
	8	62	1	0.00124898		8	62	1	0.00120732		8	62	1	0.00107586
	8	63	1	0.00126073		8	63	1	0.00121471		8	63	1	0.00108564
	8	64	1	0.00131229		8	64	1	0.0012315		8	64	1	0.0010889
	8	65	1	0.00133261		8	65	1	0.00123705		8	65	1	0.00109483
	8	66	1	0.00134365		8	66	1	0.00124408		8	66	1	0.00110098
	8	67	1	0.0014212		8	67	1	0.00125327		8	67	1	0.00113389
	8	68	1	0.00142002		8	68	1	0.00125277		8	68	1	0.0011244
	8	69	1	0.0014523		8	69	1	0.00124629		8	69	1	0.00112018
	8	70	1	0.00143322		8	70	1	0.00124543		8	70	1	0.00113037
	8	71	1	0.00145048		8	71	1	0.00124261		8	71	1	0.00113581
	8	72	1	0.0014487		8	72	1	0.00123754		8	72	1	0.00114643
	8	73	1	0.00144999		8	73	1	0.00123374		8	73	1	0.00114264
	8	74	1	0.00142842		8	74	1	0.0012323		8	74	1	0.00114173
	8	75	1	0.00143394		8	75	1	0.00123245		8	75	1	0.00114725
	8	76	1	0.00143558		8	76	1	0.00123189		8	76	1	0.00115588
	8	77	1	0.00143243		8	77	1	0.00122992		8	77	1	0.00116103
	8	78	1	0.0014247		8	78	1	0.00122916		8	78	1	0.00116091
	8	79	1	0.00141865		8	79	1	0.00123025		8	79	1	0.00115955
	8	80	1	0.00140784		8	80	1	0.00123187		8	80	1	0.0011605
	8	81	1	0.00140716		8	81	1	0.00123253		8	81	1	0.00115842
	8	82	1	0.00140393		8	82	1	0.00123243		8	82	1	0.00115616
	8	83	1	0.00139881		8	83	1	0.00123319		8	83	1	0.00115579
	8	84	1	0.00139184		8	84	1	0.00123311		8	84	1	0.00115558
	8	85	1	0.0013813		8	85	1	0.00123225		8	85	1	0.00115449
	8	86	1	0.00137163		8	86	1	0.00122974		8	86	1	0.00115133
	8	87	1	0.00136126		8	87	1	0.00122642		8	87	1	0.00114782
	8	88	1	0.00135462		8	88	1	0.00122257		8	88	1	0.00114365
	8	89	1	0.00135432		8	89	1	0.00121958		8	89	1	0.00114022
	8	90	1	0.00135155		8	90	1	0.00121656		8	90	1	0.00113597
	8	91	1	0.00134441		8	91	1	0.0012128		8	91	1	0.00112982
	8	92	1	0.00133559		8	92	1	0.00120803		8	92	1	0.00112262
	8	93	1	0.00132859		8	93	1	0.00120012		8	93	1	0.0011154
	8	94	1	0.00131485		8	94	1	0.00118944		8	94	1	0.00110725
	8	95	1	0.00130045		8	95	1	0.00117745		8	95	1	0.00109908
	8	96	1	0.00128622		8	96	1	0.00116689		8	96	1	0.00109043
	8	97	1	0.00127343		8	97	1	0.00115844		8	97	1	0.00107899
	8	98	1	0.00126229		8	98	1	0.00114573		8	98	1	0.00106347
	8	99	1	0.00124923		8	99	1	0.0011254		8	99	1	0.00104644
	8	100	1	0.00123581		8	100	1	0.00110542		8	100	1	0.00102919
	9	1	1	0.00134823		9	1	1	0.00123542		9	1	1	0.00120187
	9	2	1	0.00135843		9	2	1	0.00123331		9	2	1	0.0011548
	9	3	1	0.0013708		9	3	1	0.00123546		9	3	1	0.00113336
	9	4	1	0.00138466		9	4	1	0.00123621		9	4	1	0.00112818
	9	5	1	0.00140002		9	5	1	0.0012362		9	5	1	0.00112946
	9	6	1	0.00141663		9	6	1	0.00123716		9	6	1	0.00112857
	9	7	1	0.00143347		9	7	1	0.00124079		9	7	1	0.00112574
	9	8	1	0.0014494		9	8	1	0.00124658		9	8	1	0.00112384
	9	9	1	0.0014636		9	9	1	0.00125363		9	9	1	0.00112412
	9	10	1	0.00147656		9	10	1	0.00126141		9	10	1	0.00112648
	9	11	1	0.00148838		9	11	1	0.00127006		9	11	1	0.00113211
	9	12	1	0.00149823		9	12	1	0.00127796		9	12	1	0.00114056
	9	13	1	0.0015064		9	13	1	0.00128487		9	13	1	0.00115158
	9	14	1	0.00151303		9	14	1	0.00129185		9	14	1	0.00116543
	9	15	1	0.00151761		9	15	1	0.00129899		9	15	1	0.00118122
	9	16	1	0.00152222		9	16	1	0.00130541		9	16	1	0.00119792
	9	17	1	0.00152705		9	17	1	0.00131124		9	17	1	0.00121468
	9	18	1	0.00153124		9	18	1	0.001316		9	18	1	0.00122968
	9	19	1	0.00153559		9	19	1	0.00131895		9	19	1	0.00124245
	9	20	1	0.00154012		9	20	1	0.00132056		9	20	1	0.00125301
	9	21	1	0.00154502		9	21	1	0.00132096		9	21	1	0.00126033
	9	22	1	0.00154394		9	22	1	0.00132074		9	22	1	0.00126514
	9	23	1	0.00154944		9	23	1	0.00132277		9	23	1	0.00126725
	9	24	1	0.00154924		9	24	1	0.00132435		9	24	1	0.00126638
	9	25	1	0.00154942		9	25	1	0.00133011		9	25	1	0.00126401
	9	26	1	0.00154929		9	26	1	0.00133423		9	26	1	0.00126022
	9	27	1	0.00155226		9	27	1	0.00134091		9	27	1	0.00125569
	9	28	1	0.00155491		9	28	1	0.00135012		9	28	1	0.00124987
	9	29	1	0.00155568		9	29	1	0.0013554		9	29	1	0.00124295
	9	30	1	0.00156055		9	30	1	0.00136076		9	30	1	0.00123545
	9	31	1	0.00154536		9	31	1	0.00136884		9	31	1	0.00122641
	9	32	1	0.00154757		9	32	1	0.00137818		9	32	1	0.00121735
	9	33	1	0.00155139		9	33	1	0.00138747		9	33	1	0.00120834
	9	34	1	0.00156487		9	34	1	0.00139134		9	34	1	0.00119933
	9	35	1	0.00159295		9	35	1	0.00139606		9	35	1	0.0011905
	9	36	1	0.00160743		9	36	1	0.0013942		9	36	1	0.00118329
	9	37	1	0.00162633		9	37	1	0.00140868		9	37	1	0.00117726
	9	38	1	0.00159598		9	38	1	0.00140738		9	38	1	0.00117156
	9	39	1	0.00160223		9	39	1	0.0014055		9	39	1	0.00116697
	9	40	1	0.00158631		9	40	1	0.00141118		9	40	1	0.00116404
	9	41	1	0.00161034		9	41	1	0.00141452		9	41	1	0.00116351
	9	42	1	0.00167104		9	42	1	0.0014096		9	42	1	0.00116631
	9	43	1	0.00167964		9	43	1	0.00141198		9	43	1	0.00117609
	9	44	1	0.00165535		9	44	1	0.00141573		9	44	1	0.0011867
	9	45	1	0.00164559		9	45	1	0.00141636		9	45	1	0.00120018
	9	46	1	0.00165905		9	46	1	0.00141513		9	46	1	0.0012095
	9	47	1	0.00166337		9	47	1	0.00140992		9	47	1	0.00122352
	9	48	1	0.00166783		9	48	1	0.00141202		9	48	1	0.00123628
	9	49	1	0.00166229		9	49	1	0.00140831		9	49	1	0.00123946
	9	50	1	0.0016708		9	50	1	0.00140066		9	50	1	0.0012499
	9	51	1	0.00167739		9	51	1	0.00139755		9	51	1	0.00125623
	9	52	1	0.00167398		9	52	1	0.0013936		9	52	1	0.00125074
	9	53	1	0.00170304		9	53	1	0.00138125		9	53	1	0.00125067
	9	54	1	0.00165373		9	54	1	0.00138046		9	54	1	0.00123718
	9	55	1	0.00162851		9	55	1	0.00137312		9	55	1	0.00122323
	9	56	1	0.00162957		9	56	1	0.0013692		9	56	1	0.00120887
	9	57	1	0.00158822		9	57	1	0.00136477		9	57	1	0.00119849
	9	58	1	0.00159857		9	58	1	0.00136307		9	58	1	0.00118479
	9	59	1	0.00155738		9	59	1	0.00136316		9	59	1	0.00117799
	9	60	1	0.00153876		9	60	1	0.00136624		9	60	1	0.00117372
	9	61	1	0.00152968		9	61	1	0.00135965		9	61	1	0.00117275
	9	62	1	0.00152514		9	62	1	0.00136001		9	62	1	0.00117938
	9	63	1	0.00151685		9	63	1	0.00135494		9	63	1	0.00119338
	9	64	1	0.0015061		9	64	1	0.00135157		9	64	1	0.00120538
	9	65	1	0.0015026		9	65	1	0.00135242		9	65	1	0.00122036
	9	66	1	0.00150227		9	66	1	0.00135849		9	66	1	0.00122784
	9	67	1	0.00149969		9	67	1	0.00136032		9	67	1	0.00123231
	9	68	1	0.00150258		9	68	1	0.00135567		9	68	1	0.00124316
	9	69	1	0.00150217		9	69	1	0.00135276		9	69	1	0.00124612
	9	70	1	0.00150212		9	70	1	0.00134793		9	70	1	0.00125408
	9	71	1	0.00150461		9	71	1	0.00134395		9	71	1	0.00125756
	9	72	1	0.00150156		9	72	1	0.00133925		9	72	1	0.00125663
	9	73	1	0.00150106		9	73	1	0.00133544		9	73	1	0.00125411
	9	74	1	0.00149879		9	74	1	0.00132992		9	74	1	0.00125268
	9	75	1	0.00149979		9	75	1	0.00132386		9	75	1	0.00125175
	9	76	1	0.00149862		9	76	1	0.00131793		9	76	1	0.00125059
	9	77	1	0.00149696		9	77	1	0.00131412		9	77	1	0.00125073
	9	78	1	0.00149617		9	78	1	0.00131118		9	78	1	0.00125066
	9	79	1	0.00149673		9	79	1	0.00130916		9	79	1	0.00125021
	9	80	1	0.00149613		9	80	1	0.00130876		9	80	1	0.00124963
	9	81	1	0.00149552		9	81	1	0.00130889		9	81	1	0.00124876
	9	82	1	0.00149324		9	82	1	0.00130837		9	82	1	0.00124665
	9	83	1	0.00149055		9	83	1	0.00130728		9	83	1	0.00124283
	9	84	1	0.00148721		9	84	1	0.00130525		9	84	1	0.00123808
	9	85	1	0.0014828		9	85	1	0.00130176		9	85	1	0.00123247
	9	86	1	0.00147728		9	86	1	0.00129772		9	86	1	0.00122549
	9	87	1	0.00147104		9	87	1	0.00129264		9	87	1	0.00121629
	9	88	1	0.00146342		9	88	1	0.00128673		9	88	1	0.00120546
	9	89	1	0.00145478		9	89	1	0.00127912		9	89	1	0.00119382
	9	90	1	0.00144589		9	90	1	0.00127059		9	90	1	0.00118115
	9	91	1	0.00143698		9	91	1	0.00126186		9	91	1	0.00116901
	9	92	1	0.00142792		9	92	1	0.00125261		9	92	1	0.001157
	9	93	1	0.00141861		9	93	1	0.00124441		9	93	1	0.00114638
	9	94	1	0.00140976		9	94	1	0.00123813		9	94	1	0.00113668
	9	95	1	0.00140169		9	95	1	0.00123439		9	95	1	0.00112733
	9	96	1	0.0013938		9	96	1	0.00123315		9	96	1	0.0011177
	9	97	1	0.00138646		9	97	1	0.00123228		9	97	1	0.00110989
	9	98	1	0.00137929		9	98	1	0.00123214		9	98	1	0.00110492
	9	99	1	0.00137182		9	99	1	0.00123566		9	99	1	0.00110796
	9	100	1	0.00136329		9	100	1	0.00124884		9	100	1	0.0011331
	10	1	1	0.00127857		10	1	1	0.00113773		10	1	1	0.00105638
	10	2	1	0.0012922		10	2	1	0.00115759		10	2	1	0.00107975
	10	3	1	0.00130314		10	3	1	0.00117784		10	3	1	0.00110161
	10	4	1	0.00131376		10	4	1	0.00119035		10	4	1	0.00111591
	10	5	1	0.00132508		10	5	1	0.00120279		10	5	1	0.00112586
	10	6	1	0.00133431		10	6	1	0.00121544		10	6	1	0.00113513
	10	7	1	0.00134222		10	7	1	0.00123082		10	7	1	0.00114918
	10	8	1	0.00134837		10	8	1	0.00124113		10	8	1	0.00116094
	10	9	1	0.00135309		10	9	1	0.00125373		10	9	1	0.00117138
	10	10	1	0.00135224		10	10	1	0.00126569		10	10	1	0.00118401
	10	11	1	0.00135797		10	11	1	0.00127998		10	11	1	0.00119648
	10	12	1	0.00136713		10	12	1	0.00129285		10	12	1	0.00120603
	10	13	1	0.00137806		10	13	1	0.00129536		10	13	1	0.00121385
	10	14	1	0.00138676		10	14	1	0.00130284		10	14	1	0.00121215
	10	15	1	0.00139009		10	15	1	0.00130292		10	15	1	0.00120601
	10	16	1	0.00139556		10	16	1	0.00130044		10	16	1	0.00119617
	10	17	1	0.00140531		10	17	1	0.00129135		10	17	1	0.00119249
	10	18	1	0.00141541		10	18	1	0.0012889		10	18	1	0.00119194
	10	19	1	0.00141605		10	19	1	0.00129379		10	19	1	0.00120079
	10	20	1	0.00142774		10	20	1	0.00130609		10	20	1	0.00121192
	10	21	1	0.00141936		10	21	1	0.00129233		10	21	1	0.00122374
	10	22	1	0.00141486		10	22	1	0.00130788		10	22	1	0.00123215
	10	23	1	0.00140152		10	23	1	0.00130742		10	23	1	0.00124166
	10	24	1	0.00140001		10	24	1	0.00129948		10	24	1	0.00124017
	10	25	1	0.00138681		10	25	1	0.0012986		10	25	1	0.0012395
	10	26	1	0.00137294		10	26	1	0.00129958		10	26	1	0.00123875
	10	27	1	0.00137761		10	27	1	0.00129839		10	27	1	0.00124128
	10	28	1	0.00136827		10	28	1	0.00130706		10	28	1	0.00124506
	10	29	1	0.00134904		10	29	1	0.0013009		10	29	1	0.00123908
	10	30	1	0.00135063		10	30	1	0.00130367		10	30	1	0.00123857
	10	31	1	0.00133286		10	31	1	0.00130294		10	31	1	0.0012378
	10	32	1	0.00132497		10	32	1	0.00130407		10	32	1	0.00123146
	10	33	1	0.00131419		10	33	1	0.00130546		10	33	1	0.00122984
	10	34	1	0.00130612		10	34	1	0.00130229		10	34	1	0.00122442
	10	35	1	0.00129594		10	35	1	0.00130273		10	35	1	0.0012238
	10	36	1	0.00128964		10	36	1	0.00129238		10	36	1	0.00122311
	10	37	1	0.00128323		10	37	1	0.00129043		10	37	1	0.00122068
	10	38	1	0.00128207		10	38	1	0.00128126		10	38	1	0.00121377
	10	39	1	0.00128559		10	39	1	0.00127102		10	39	1	0.00121029
	10	40	1	0.00127981		10	40	1	0.00125303		10	40	1	0.00120463
	10	41	1	0.00127235		10	41	1	0.00124108		10	41	1	0.00119562
	10	42	1	0.00127382		10	42	1	0.00123163		10	42	1	0.00118777
	10	43	1	0.00127266		10	43	1	0.00122275		10	43	1	0.00118134
	10	44	1	0.00126909		10	44	1	0.00121151		10	44	1	0.00117828
	10	45	1	0.00126632		10	45	1	0.00120258		10	45	1	0.00116983
	10	46	1	0.00126273		10	46	1	0.00119435		10	46	1	0.00115979
	10	47	1	0.00125808		10	47	1	0.00118327		10	47	1	0.0011477
	10	48	1	0.00125687		10	48	1	0.00117382		10	48	1	0.00113804
	10	49	1	0.00125727		10	49	1	0.00116838		10	49	1	0.00113056
	10	50	1	0.00125672		10	50	1	0.00116947		10	50	1	0.00112513
	10	51	1	0.00125386		10	51	1	0.00116962		10	51	1	0.00112026
	10	52	1	0.00124951		10	52	1	0.00116801		10	52	1	0.00111642
	10	53	1	0.00124661		10	53	1	0.00116669		10	53	1	0.00111131
	10	54	1	0.00124124		10	54	1	0.00116425		10	54	1	0.00110679
	10	55	1	0.00123358		10	55	1	0.00115752		10	55	1	0.00109883
	10	56	1	0.00122538		10	56	1	0.0011541		10	56	1	0.00109318
	10	57	1	0.00121659		10	57	1	0.001151		10	57	1	0.00108976
	10	58	1	0.00121105		10	58	1	0.00114331		10	58	1	0.00108471
	10	59	1	0.0012058		10	59	1	0.00113067		10	59	1	0.00108206
	10	60	1	0.0011999		10	60	1	0.00112127		10	60	1	0.00107409
	10	61	1	0.00119532		10	61	1	0.00111873		10	61	1	0.00106864
	10	62	1	0.00119069		10	62	1	0.00111582		10	62	1	0.00106381
	10	63	1	0.00118791		10	63	1	0.00111274		10	63	1	0.00105839
	10	64	1	0.00118719		10	64	1	0.00110914		10	64	1	0.00105408
	10	65	1	0.00118849		10	65	1	0.00110883		10	65	1	0.00104912
	10	66	1	0.00118971		10	66	1	0.00110644		10	66	1	0.00104397
	10	67	1	0.00119191		10	67	1	0.00110506		10	67	1	0.0010399
	10	68	1	0.00119221		10	68	1	0.00110539		10	68	1	0.0010396
	10	69	1	0.00119302		10	69	1	0.00110705		10	69	1	0.00104043
	10	70	1	0.00119392		10	70	1	0.00110908		10	70	1	0.0010448
	10	71	1	0.00119523		10	71	1	0.00110812		10	71	1	0.00105145
	10	72	1	0.0011966		10	72	1	0.00111291		10	72	1	0.00105853
	10	73	1	0.00119868		10	73	1	0.00112448		10	73	1	0.00106693
	10	74	1	0.00120216		10	74	1	0.00113006		10	74	1	0.00108548
	10	75	1	0.00120793		10	75	1	0.00114265		10	75	1	0.00110873
	10	76	1	0.00121487		10	76	1	0.0011474		10	76	1	0.0011361
	10	77	1	0.00122124		10	77	1	0.00115765		10	77	1	0.00116174
	10	78	1	0.00122927		10	78	1	0.00116643		10	78	1	0.00119075
	10	79	1	0.00123932		10	79	1	0.00118904		10	79	1	0.00120555
	10	80	1	0.00124793		10	80	1	0.0012151		10	80	1	0.0012248
	10	81	1	0.00126015		10	81	1	0.00124939		10	81	1	0.00123958
	10	82	1	0.00127152		10	82	1	0.00127366		10	82	1	0.0012481
	10	83	1	0.00129239		10	83	1	0.00129482		10	83	1	0.00125277
	10	84	1	0.00131229		10	84	1	0.00130542		10	84	1	0.00125739
	10	85	1	0.00133153		10	85	1	0.00130835		10	85	1	0.00125457
	10	86	1	0.00134424		10	86	1	0.00131186		10	86	1	0.0012518
	10	87	1	0.00135649		10	87	1	0.00131102		10	87	1	0.00124599
	10	88	1	0.0013722		10	88	1	0.00130869		10	88	1	0.00123351
	10	89	1	0.00138083		10	89	1	0.00130349		10	89	1	0.00121748
	10	90	1	0.00139159		10	90	1	0.00129707		10	90	1	0.00120195
	10	91	1	0.00139499		10	91	1	0.00128952		10	91	1	0.00118987
	10	92	1	0.00140465		10	92	1	0.00128478		10	92	1	0.00117777
	10	93	1	0.00141373		10	93	1	0.0012808		10	93	1	0.00116962
	10	94	1	0.00142079		10	94	1	0.00127654		10	94	1	0.00116034
	10	95	1	0.00142355		10	95	1	0.00127081		10	95	1	0.00115028
	10	96	1	0.00141912		10	96	1	0.00126241		10	96	1	0.00114282
	10	97	1	0.00141077		10	97	1	0.00125107		10	97	1	0.00113446
	10	98	1	0.00139769		10	98	1	0.0012411		10	98	1	0.00112411
	10	99	1	0.00138221		10	99	1	0.00122849		10	99	1	0.00112362
	10	100	1	0.00137094		10	100	1	0.0012208		10	100	1	0.00115506
	11	1	1	0.00123832		11	1	1	0.00112618		11	1	1	0.001032
	11	2	1	0.00125483		11	2	1	0.00114964		11	2	1	0.00106242
	11	3	1	0.00126922		11	3	1	0.00116854		11	3	1	0.00108641
	11	4	1	0.00128534		11	4	1	0.00118391		11	4	1	0.00109284
	11	5	1	0.00129924		11	5	1	0.00119695		11	5	1	0.00109097
	11	6	1	0.00131307		11	6	1	0.00120775		11	6	1	0.00109031
	11	7	1	0.00132204		11	7	1	0.00121686		11	7	1	0.00109322
	11	8	1	0.00133058		11	8	1	0.00122649		11	8	1	0.00109777
	11	9	1	0.00133857		11	9	1	0.00123582		11	9	1	0.00110788
	11	10	1	0.00134653		11	10	1	0.00124218		11	10	1	0.00112273
	11	11	1	0.00135081		11	11	1	0.0012477		11	11	1	0.00113507
	11	12	1	0.00135501		11	12	1	0.00125012		11	12	1	0.00114261
	11	13	1	0.00135485		11	13	1	0.00124872		11	13	1	0.00114033
	11	14	1	0.0013573		11	14	1	0.00124829		11	14	1	0.00113791
	11	15	1	0.00135704		11	15	1	0.00124914		11	15	1	0.0011366
	11	16	1	0.00135811		11	16	1	0.00125155		11	16	1	0.00114041
	11	17	1	0.00136281		11	17	1	0.00125845		11	17	1	0.00114403
	11	18	1	0.0013653		11	18	1	0.0012627		11	18	1	0.00114763
	11	19	1	0.00136948		11	19	1	0.00126275		11	19	1	0.00114893
	11	20	1	0.00137063		11	20	1	0.00126857		11	20	1	0.00115399
	11	21	1	0.0013667		11	21	1	0.00126702		11	21	1	0.00116222
	11	22	1	0.00136742		11	22	1	0.00126782		11	22	1	0.00116363
	11	23	1	0.00137437		11	23	1	0.00126614		11	23	1	0.00115507
	11	24	1	0.00138096		11	24	1	0.00126819		11	24	1	0.00116002
	11	25	1	0.00137759		11	25	1	0.00126937		11	25	1	0.00117325
	11	26	1	0.0013968		11	26	1	0.00128605		11	26	1	0.00121105
	11	27	1	0.00138499		11	27	1	0.0012893		11	27	1	0.00120639
	11	28	1	0.00137016		11	28	1	0.00129719		11	28	1	0.00121116
	11	29	1	0.00134812		11	29	1	0.00129469		11	29	1	0.00122571
	11	30	1	0.00134151		11	30	1	0.00128957		11	30	1	0.00122184
	11	31	1	0.00133604		11	31	1	0.00128819		11	31	1	0.00121854
	11	32	1	0.00132282		11	32	1	0.00128391		11	32	1	0.00121605
	11	33	1	0.00130617		11	33	1	0.00127567		11	33	1	0.0012102
	11	34	1	0.00129771		11	34	1	0.00127328		11	34	1	0.00120772
	11	35	1	0.00128575		11	35	1	0.00126262		11	35	1	0.00120749
	11	36	1	0.00127243		11	36	1	0.00126471		11	36	1	0.00120102
	11	37	1	0.00126317		11	37	1	0.00126224		11	37	1	0.00119602
	11	38	1	0.00125249		11	38	1	0.00125315		11	38	1	0.00118819
	11	39	1	0.00124665		11	39	1	0.0012456		11	39	1	0.00117895
	11	40	1	0.00124429		11	40	1	0.00123955		11	40	1	0.0011709
	11	41	1	0.00123999		11	41	1	0.00123163		11	41	1	0.00116376
	11	42	1	0.00123611		11	42	1	0.00122217		11	42	1	0.00115618
	11	43	1	0.00123206		11	43	1	0.00121519		11	43	1	0.00114854
	11	44	1	0.00122832		11	44	1	0.00120916		11	44	1	0.00114348
	11	45	1	0.00122627		11	45	1	0.00120522		11	45	1	0.00114204
	11	46	1	0.00122319		11	46	1	0.00120135		11	46	1	0.00113427
	11	47	1	0.00122028		11	47	1	0.00119892		11	47	1	0.00112706
	11	48	1	0.00121749		11	48	1	0.00119432		11	48	1	0.00111637
	11	49	1	0.00121239		11	49	1	0.00118936		11	49	1	0.00110933
	11	50	1	0.00120826		11	50	1	0.00118439		11	50	1	0.00110374
	11	51	1	0.00120351		11	51	1	0.00118003		11	51	1	0.00109845
	11	52	1	0.00119877		11	52	1	0.00117559		11	52	1	0.0010926
	11	53	1	0.0011934		11	53	1	0.00116987		11	53	1	0.00108773
	11	54	1	0.00118917		11	54	1	0.00116674		11	54	1	0.00108739
	11	55	1	0.00118425		11	55	1	0.00116339		11	55	1	0.0010898
	11	56	1	0.00118131		11	56	1	0.00116159		11	56	1	0.00108565
	11	57	1	0.0011787		11	57	1	0.00115656		11	57	1	0.00108067
	11	58	1	0.00117781		11	58	1	0.00115214		11	58	1	0.00107655
	11	59	1	0.00117669		11	59	1	0.00114821		11	59	1	0.00107462
	11	60	1	0.00117397		11	60	1	0.00114847		11	60	1	0.00107154
	11	61	1	0.00117217		11	61	1	0.00114766		11	61	1	0.00106854
	11	62	1	0.00117169		11	62	1	0.00114498		11	62	1	0.00106248
	11	63	1	0.00117218		11	63	1	0.00114057		11	63	1	0.00105175
	11	64	1	0.00117197		11	64	1	0.00113853		11	64	1	0.00103987
	11	65	1	0.00117147		11	65	1	0.00113858		11	65	1	0.00103242
	11	66	1	0.00117332		11	66	1	0.00113492		11	66	1	0.00103197
	11	67	1	0.00117534		11	67	1	0.00113365		11	67	1	0.00103455
	11	68	1	0.00117585		11	68	1	0.00113388		11	68	1	0.00103754
	11	69	1	0.00117653		11	69	1	0.00113596		11	69	1	0.00104024
	11	70	1	0.00117914		11	70	1	0.00114086		11	70	1	0.00104766
	11	71	1	0.00118332		11	71	1	0.00114621		11	71	1	0.00105792
	11	72	1	0.00118905		11	72	1	0.00115592		11	72	1	0.00107417
	11	73	1	0.00119417		11	73	1	0.00116632		11	73	1	0.00108438
	11	74	1	0.00119955		11	74	1	0.00117348		11	74	1	0.00109242
	11	75	1	0.00120588		11	75	1	0.00118733		11	75	1	0.00110397
	11	76	1	0.00121429		11	76	1	0.0011974		11	76	1	0.00112542
	11	77	1	0.00122475		11	77	1	0.0012092		11	77	1	0.00114726
	11	78	1	0.00123738		11	78	1	0.00122217		11	78	1	0.00116934
	11	79	1	0.00125197		11	79	1	0.00123712		11	79	1	0.0011856
	11	80	1	0.00126965		11	80	1	0.00125067		11	80	1	0.00120502
	11	81	1	0.00128996		11	81	1	0.00126315		11	81	1	0.00122608
	11	82	1	0.00131179		11	82	1	0.00127262		11	82	1	0.00123773
	11	83	1	0.00133298		11	83	1	0.00127616		11	83	1	0.00124698
	11	84	1	0.00135353		11	84	1	0.00128005		11	84	1	0.00124637
	11	85	1	0.00137216		11	85	1	0.00128269		11	85	1	0.00124009
	11	86	1	0.00138814		11	86	1	0.00128328		11	86	1	0.00123127
	11	87	1	0.00139864		11	87	1	0.00128353		11	87	1	0.00122084
	11	88	1	0.00140665		11	88	1	0.00128431		11	88	1	0.00121105
	11	89	1	0.00141358		11	89	1	0.00128357		11	89	1	0.00120251
	11	90	1	0.00141729		11	90	1	0.0012825		11	90	1	0.00119326
	11	91	1	0.00141915		11	91	1	0.00128044		11	91	1	0.00118011
	11	92	1	0.00141876		11	92	1	0.001276		11	92	1	0.00116831
	11	93	1	0.00141478		11	93	1	0.00127104		11	93	1	0.00116188
	11	94	1	0.00141002		11	94	1	0.00126688		11	94	1	0.00115397
	11	95	1	0.00140291		11	95	1	0.001261		11	95	1	0.00114568
	11	96	1	0.00139627		11	96	1	0.00125354		11	96	1	0.00113506
	11	97	1	0.0013899		11	97	1	0.00124463		11	97	1	0.00113042
	11	98	1	0.00138243		11	98	1	0.00123887		11	98	1	0.00112135
	11	99	1	0.00137193		11	99	1	0.0012373		11	99	1	0.00111382
	11	100	1	0.00135717		11	100	1	0.00124481		11	100	1	0.00112083
	12	1	1	0.00127484		12	1	1	0.00113441		12	1	1	0.0010572
	12	2	1	0.00128363		12	2	1	0.00115142		12	2	1	0.00107361
	12	3	1	0.00129296		12	3	1	0.00116948		12	3	1	0.00108756
	12	4	1	0.00130187		12	4	1	0.00118537		12	4	1	0.00109997
	12	5	1	0.00130937		12	5	1	0.0011998		12	5	1	0.00110895
	12	6	1	0.00131519		12	6	1	0.00121213		12	6	1	0.00111437
	12	7	1	0.00132015		12	7	1	0.00122185		12	7	1	0.00111913
	12	8	1	0.00132494		12	8	1	0.00122942		12	8	1	0.00112567
	12	9	1	0.00132954		12	9	1	0.00123609		12	9	1	0.00113509
	12	10	1	0.00133478		12	10	1	0.00124313		12	10	1	0.00114772
	12	11	1	0.00134048		12	11	1	0.00124989		12	11	1	0.00115578
	12	12	1	0.001347		12	12	1	0.00125637		12	12	1	0.00116474
	12	13	1	0.0013535		12	13	1	0.00126102		12	13	1	0.00117115
	12	14	1	0.00136017		12	14	1	0.00126515		12	14	1	0.001177
	12	15	1	0.00136668		12	15	1	0.0012699		12	15	1	0.00118332
	12	16	1	0.00137246		12	16	1	0.00127474		12	16	1	0.00118939
	12	17	1	0.00137658		12	17	1	0.00127861		12	17	1	0.00119304
	12	18	1	0.00138098		12	18	1	0.0012805		12	18	1	0.00120416
	12	19	1	0.00138495		12	19	1	0.00128482		12	19	1	0.00120685
	12	20	1	0.00138656		12	20	1	0.00128873		12	20	1	0.00120487
	12	21	1	0.0013902		12	21	1	0.0012914		12	21	1	0.00121428
	12	22	1	0.00139107		12	22	1	0.00129187		12	22	1	0.00122209
	12	23	1	0.00139348		12	23	1	0.00129191		12	23	1	0.00122465
	12	24	1	0.00139634		12	24	1	0.00129165		12	24	1	0.00122832
	12	25	1	0.00139841		12	25	1	0.00128902		12	25	1	0.00123625
	12	26	1	0.00139958		12	26	1	0.00129128		12	26	1	0.00124085
	12	27	1	0.00140078		12	27	1	0.0012907		12	27	1	0.0012417
	12	28	1	0.00140218		12	28	1	0.00129237		12	28	1	0.00124862
	12	29	1	0.00140425		12	29	1	0.0012917		12	29	1	0.00125053
	12	30	1	0.00140345		12	30	1	0.00129787		12	30	1	0.00125125
	12	31	1	0.00140122		12	31	1	0.00130116		12	31	1	0.0012466
	12	32	1	0.00140424		12	32	1	0.0013054		12	32	1	0.00124996
	12	33	1	0.00140044		12	33	1	0.00131089		12	33	1	0.00125433
	12	34	1	0.00139509		12	34	1	0.00131532		12	34	1	0.00125142
	12	35	1	0.00139183		12	35	1	0.00132277		12	35	1	0.00124863
	12	36	1	0.00138726		12	36	1	0.00131905		12	36	1	0.00124967
	12	37	1	0.00138292		12	37	1	0.00131796		12	37	1	0.00125016
	12	38	1	0.0013806		12	38	1	0.00132334		12	38	1	0.00124743
	12	39	1	0.00137553		12	39	1	0.00132694		12	39	1	0.00124312
	12	40	1	0.00136886		12	40	1	0.00133127		12	40	1	0.00124038
	12	41	1	0.00136662		12	41	1	0.00133039		12	41	1	0.00123883
	12	42	1	0.0013582		12	42	1	0.00133077		12	42	1	0.00123755
	12	43	1	0.00134927		12	43	1	0.00133437		12	43	1	0.00123741
	12	44	1	0.00134534		12	44	1	0.00133789		12	44	1	0.00123621
	12	45	1	0.00134097		12	45	1	0.00134408		12	45	1	0.00123678
	12	46	1	0.00133424		12	46	1	0.00134919		12	46	1	0.00123934
	12	47	1	0.0013284		12	47	1	0.00135027		12	47	1	0.00124093
	12	48	1	0.00132221		12	48	1	0.00134903		12	48	1	0.0012427
	12	49	1	0.00131534		12	49	1	0.00135235		12	49	1	0.00124355
	12	50	1	0.00130939		12	50	1	0.00135622		12	50	1	0.0012429
	12	51	1	0.0013051		12	51	1	0.0013553		12	51	1	0.0012416
	12	52	1	0.00130156		12	52	1	0.00135049		12	52	1	0.00123991
	12	53	1	0.00129787		12	53	1	0.00134633		12	53	1	0.00123939
	12	54	1	0.00129434		12	54	1	0.00134437		12	54	1	0.00124035
	12	55	1	0.00129086		12	55	1	0.00134322		12	55	1	0.00124027
	12	56	1	0.00128812		12	56	1	0.00133957		12	56	1	0.0012422
	12	57	1	0.00128644		12	57	1	0.00133689		12	57	1	0.00124175
	12	58	1	0.00128476		12	58	1	0.00133711		12	58	1	0.00124055
	12	59	1	0.00128311		12	59	1	0.00133507		12	59	1	0.00124085
	12	60	1	0.0012834		12	60	1	0.00133298		12	60	1	0.00124187
	12	61	1	0.0012844		12	61	1	0.00133021		12	61	1	0.00124188
	12	62	1	0.00128599		12	62	1	0.00132869		12	62	1	0.00124153
	12	63	1	0.00128699		12	63	1	0.00132684		12	63	1	0.00124134
	12	64	1	0.00128807		12	64	1	0.00132396		12	64	1	0.00124119
	12	65	1	0.00128976		12	65	1	0.00131894		12	65	1	0.00124004
	12	66	1	0.00129145		12	66	1	0.00131258		12	66	1	0.00123926
	12	67	1	0.0012939		12	67	1	0.00130504		12	67	1	0.00123791
	12	68	1	0.00129669		12	68	1	0.00129912		12	68	1	0.00123633
	12	69	1	0.00129926		12	69	1	0.00129365		12	69	1	0.0012352
	12	70	1	0.00130295		12	70	1	0.00128842		12	70	1	0.00123219
	12	71	1	0.00130621		12	71	1	0.00128311		12	71	1	0.00122678
	12	72	1	0.00130914		12	72	1	0.00127871		12	72	1	0.0012219
	12	73	1	0.00131117		12	73	1	0.00127513		12	73	1	0.00121844
	12	74	1	0.00131298		12	74	1	0.00127222		12	74	1	0.00121576
	12	75	1	0.00131448		12	75	1	0.0012686		12	75	1	0.0012134
	12	76	1	0.00131529		12	76	1	0.0012648		12	76	1	0.00120932
	12	77	1	0.0013149		12	77	1	0.00126151		12	77	1	0.00120662
	12	78	1	0.00131407		12	78	1	0.00125942		12	78	1	0.00120531
	12	79	1	0.00131324		12	79	1	0.00125779		12	79	1	0.0012034
	12	80	1	0.00131197		12	80	1	0.00125604		12	80	1	0.00120293
	12	81	1	0.0013099		12	81	1	0.00125615		12	81	1	0.00120424
	12	82	1	0.00130793		12	82	1	0.00125691		12	82	1	0.00120665
	12	83	1	0.00130667		12	83	1	0.0012576		12	83	1	0.00121066
	12	84	1	0.0013049		12	84	1	0.00125868		12	84	1	0.00121524
	12	85	1	0.00130336		12	85	1	0.00125904		12	85	1	0.0012216
	12	86	1	0.0013021		12	86	1	0.00125867		12	86	1	0.00122757
	12	87	1	0.001301		12	87	1	0.00125894		12	87	1	0.00123178
	12	88	1	0.00130041		12	88	1	0.00125912		12	88	1	0.00123401
	12	89	1	0.00130064		12	89	1	0.00125713		12	89	1	0.0012372
	12	90	1	0.00130122		12	90	1	0.00125431		12	90	1	0.00123849
	12	91	1	0.00130212		12	91	1	0.00125165		12	91	1	0.00123962
	12	92	1	0.00130397		12	92	1	0.00124821		12	92	1	0.00123923
	12	93	1	0.00130611		12	93	1	0.001243		12	93	1	0.00123756
	12	94	1	0.00130818		12	94	1	0.00123513		12	94	1	0.00123328
	12	95	1	0.00131065		12	95	1	0.00122852		12	95	1	0.00122794
	12	96	1	0.0013131		12	96	1	0.0012229		12	96	1	0.00122105
	12	97	1	0.0013153		12	97	1	0.00121833		12	97	1	0.00121314
	12	98	1	0.00131649		12	98	1	0.00121573		12	98	1	0.0012063
	12	99	1	0.00131579		12	99	1	0.0012234		12	99	1	0.0012059
	12	100	1	0.00131378		12	100	1	0.00124566		12	100	1	0.00122534
	13	1	1	0.00124517		13	1	1	0.00112436		13	1	1	0.00103078
	13	2	1	0.00125815		13	2	1	0.00114163		13	2	1	0.00104795
	13	3	1	0.00126932		13	3	1	0.00115862		13	3	1	0.00106495
	13	4	1	0.00127759		13	4	1	0.00117166		13	4	1	0.00107948
	13	5	1	0.00128566		13	5	1	0.00118166		13	5	1	0.0010899
	13	6	1	0.0012936		13	6	1	0.00118955		13	6	1	0.00109811
	13	7	1	0.00130242		13	7	1	0.00119726		13	7	1	0.00110537
	13	8	1	0.00131044		13	8	1	0.00120721		13	8	1	0.00110957
	13	9	1	0.0013185		13	9	1	0.00121532		13	9	1	0.00111278
	13	10	1	0.0013272		13	10	1	0.0012227		13	10	1	0.00111616
	13	11	1	0.00133765		13	11	1	0.00122705		13	11	1	0.0011233
	13	12	1	0.00134492		13	12	1	0.00123028		13	12	1	0.00113174
	13	13	1	0.00134963		13	13	1	0.00123298		13	13	1	0.00113947
	13	14	1	0.00135377		13	14	1	0.00123724		13	14	1	0.00114721
	13	15	1	0.00135426		13	15	1	0.00123783		13	15	1	0.00114961
	13	16	1	0.00135654		13	16	1	0.0012411		13	16	1	0.00115309
	13	17	1	0.00135744		13	17	1	0.00124469		13	17	1	0.00115445
	13	18	1	0.00135846		13	18	1	0.00124827		13	18	1	0.0011545
	13	19	1	0.00135994		13	19	1	0.0012509		13	19	1	0.00115451
	13	20	1	0.00136		13	20	1	0.00125215		13	20	1	0.00115348
	13	21	1	0.00135602		13	21	1	0.00125232		13	21	1	0.00115166
	13	22	1	0.00135782		13	22	1	0.00125016		13	22	1	0.00115232
	13	23	1	0.00135609		13	23	1	0.00125205		13	23	1	0.00115221
	13	24	1	0.00135137		13	24	1	0.00125299		13	24	1	0.00115429
	13	25	1	0.00135028		13	25	1	0.00125359		13	25	1	0.00115946
	13	26	1	0.00135496		13	26	1	0.00125876		13	26	1	0.00115933
	13	27	1	0.00135675		13	27	1	0.00126253		13	27	1	0.00115931
	13	28	1	0.00135841		13	28	1	0.00126283		13	28	1	0.00116833
	13	29	1	0.00135303		13	29	1	0.00126391		13	29	1	0.00116392
	13	30	1	0.00136521		13	30	1	0.0012692		13	30	1	0.0011734
	13	31	1	0.00137111		13	31	1	0.00127614		13	31	1	0.0011903
	13	32	1	0.00137166		13	32	1	0.00128228		13	32	1	0.00119031
	13	33	1	0.0013749		13	33	1	0.00128925		13	33	1	0.00119717
	13	34	1	0.00137248		13	34	1	0.0012927		13	34	1	0.00119598
	13	35	1	0.00137606		13	35	1	0.0012965		13	35	1	0.00120616
	13	36	1	0.00137115		13	36	1	0.00130038		13	36	1	0.00121415
	13	37	1	0.00136461		13	37	1	0.00130402		13	37	1	0.00121211
	13	38	1	0.00135564		13	38	1	0.00130573		13	38	1	0.00122159
	13	39	1	0.00134631		13	39	1	0.0013052		13	39	1	0.00122478
	13	40	1	0.00133588		13	40	1	0.00130278		13	40	1	0.00122262
	13	41	1	0.00132667		13	41	1	0.00130099		13	41	1	0.00122574
	13	42	1	0.00131543		13	42	1	0.00129512		13	42	1	0.0012217
	13	43	1	0.00130868		13	43	1	0.0012942		13	43	1	0.00122037
	13	44	1	0.00129708		13	44	1	0.00129106		13	44	1	0.00122145
	13	45	1	0.00128336		13	45	1	0.00128642		13	45	1	0.0012292
	13	46	1	0.00127463		13	46	1	0.00128356		13	46	1	0.00122435
	13	47	1	0.00126583		13	47	1	0.00128055		13	47	1	0.00121737
	13	48	1	0.00125798		13	48	1	0.00127773		13	48	1	0.00121895
	13	49	1	0.00125369		13	49	1	0.00127414		13	49	1	0.00122059
	13	50	1	0.00124952		13	50	1	0.00127029		13	50	1	0.00121917
	13	51	1	0.00124647		13	51	1	0.00126475		13	51	1	0.00121433
	13	52	1	0.00124325		13	52	1	0.0012602		13	52	1	0.00120849
	13	53	1	0.00124092		13	53	1	0.00125661		13	53	1	0.0012074
	13	54	1	0.00123846		13	54	1	0.00125479		13	54	1	0.00120692
	13	55	1	0.00123585		13	55	1	0.00125254		13	55	1	0.00120558
	13	56	1	0.00123367		13	56	1	0.0012509		13	56	1	0.00120224
	13	57	1	0.00123173		13	57	1	0.00125036		13	57	1	0.00120211
	13	58	1	0.0012299		13	58	1	0.00124923		13	58	1	0.00120023
	13	59	1	0.00122805		13	59	1	0.0012469		13	59	1	0.00119665
	13	60	1	0.00122644		13	60	1	0.00124483		13	60	1	0.00119503
	13	61	1	0.00122511		13	61	1	0.00124389		13	61	1	0.00119465
	13	62	1	0.00122409		13	62	1	0.0012436		13	62	1	0.00119349
	13	63	1	0.0012236		13	63	1	0.00124331		13	63	1	0.00119367
	13	64	1	0.00122364		13	64	1	0.00124425		13	64	1	0.0011924
	13	65	1	0.00122373		13	65	1	0.00124563		13	65	1	0.00118965
	13	66	1	0.00122376		13	66	1	0.00124648		13	66	1	0.00118814
	13	67	1	0.00122401		13	67	1	0.00124597		13	67	1	0.00118702
	13	68	1	0.00122465		13	68	1	0.00124664		13	68	1	0.00118596
	13	69	1	0.00122628		13	69	1	0.0012489		13	69	1	0.00118315
	13	70	1	0.00122855		13	70	1	0.00125063		13	70	1	0.00118156
	13	71	1	0.00123151		13	71	1	0.00125381		13	71	1	0.00118002
	13	72	1	0.00123471		13	72	1	0.00125739		13	72	1	0.00117679
	13	73	1	0.00123815		13	73	1	0.0012615		13	73	1	0.00117647
	13	74	1	0.00124105		13	74	1	0.00126419		13	74	1	0.00117851
	13	75	1	0.00124371		13	75	1	0.00126523		13	75	1	0.00118088
	13	76	1	0.00124689		13	76	1	0.00126618		13	76	1	0.00118291
	13	77	1	0.0012511		13	77	1	0.00126655		13	77	1	0.0011867
	13	78	1	0.00125506		13	78	1	0.00126554		13	78	1	0.00118868
	13	79	1	0.00125813		13	79	1	0.00126494		13	79	1	0.00118865
	13	80	1	0.00126058		13	80	1	0.00126663		13	80	1	0.00119138
	13	81	1	0.00126304		13	81	1	0.00127026		13	81	1	0.00119668
	13	82	1	0.00126554		13	82	1	0.00127592		13	82	1	0.00120273
	13	83	1	0.00126745		13	83	1	0.00128435		13	83	1	0.0012098
	13	84	1	0.00126949		13	84	1	0.00129424		13	84	1	0.00121763
	13	85	1	0.00127119		13	85	1	0.00130496		13	85	1	0.00122539
	13	86	1	0.00127203		13	86	1	0.00131404		13	86	1	0.00123095
	13	87	1	0.00127288		13	87	1	0.00132145		13	87	1	0.00123322
	13	88	1	0.00127286		13	88	1	0.00132654		13	88	1	0.00123275
	13	89	1	0.00127255		13	89	1	0.00132917		13	89	1	0.00122968
	13	90	1	0.00127371		13	90	1	0.00132843		13	90	1	0.00122354
	13	91	1	0.00127681		13	91	1	0.00132365		13	91	1	0.00121727
	13	92	1	0.00128171		13	92	1	0.00131588		13	92	1	0.00120771
	13	93	1	0.00128792		13	93	1	0.00130564		13	93	1	0.00119695
	13	94	1	0.00129605		13	94	1	0.00129573		13	94	1	0.00118602
	13	95	1	0.00130502		13	95	1	0.00128805		13	95	1	0.00117488
	13	96	1	0.00131227		13	96	1	0.00128014		13	96	1	0.00116439
	13	97	1	0.00131678		13	97	1	0.00127163		13	97	1	0.00115573
	13	98	1	0.00131827		13	98	1	0.00126255		13	98	1	0.00115105
	13	99	1	0.00131479		13	99	1	0.00126349		13	99	1	0.00116196
	13	100	1	0.0013076		13	100	1	0.00129112		13	100	1	0.00120498
	14	1	1	0.00127571		14	1	1	0.00116097		14	1	1	0.00107603
	14	2	1	0.00128851		14	2	1	0.00116987		14	2	1	0.00108563
	14	3	1	0.00130103		14	3	1	0.00118158		14	3	1	0.00109708
	14	4	1	0.00131193		14	4	1	0.00119363		14	4	1	0.00110877
	14	5	1	0.00132089		14	5	1	0.00120405		14	5	1	0.00111922
	14	6	1	0.00132789		14	6	1	0.00121242		14	6	1	0.00112805
	14	7	1	0.00133315		14	7	1	0.00121877		14	7	1	0.00113532
	14	8	1	0.00133686		14	8	1	0.0012235		14	8	1	0.00114159
	14	9	1	0.00133954		14	9	1	0.00122707		14	9	1	0.00114727
	14	10	1	0.00134139		14	10	1	0.00123		14	10	1	0.0011526
	14	11	1	0.00134259		14	11	1	0.00123233		14	11	1	0.0011577
	14	12	1	0.00134331		14	12	1	0.00123455		14	12	1	0.00116254
	14	13	1	0.00134374		14	13	1	0.00123647		14	13	1	0.00116723
	14	14	1	0.00134391		14	14	1	0.001238		14	14	1	0.0011718
	14	15	1	0.00134363		14	15	1	0.00123952		14	15	1	0.00117596
	14	16	1	0.00134318		14	16	1	0.00124107		14	16	1	0.00118003
	14	17	1	0.00134215		14	17	1	0.00124264		14	17	1	0.00118368
	14	18	1	0.00134088		14	18	1	0.00124402		14	18	1	0.00118714
	14	19	1	0.0013393		14	19	1	0.00124485		14	19	1	0.00119034
	14	20	1	0.00133755		14	20	1	0.00124534		14	20	1	0.00119326
	14	21	1	0.00133589		14	21	1	0.00124556		14	21	1	0.00119589
	14	22	1	0.00133465		14	22	1	0.00124553		14	22	1	0.00119807
	14	23	1	0.00133235		14	23	1	0.00124523		14	23	1	0.00119981
	14	24	1	0.00132989		14	24	1	0.00124444		14	24	1	0.0012009
	14	25	1	0.00132747		14	25	1	0.00124335		14	25	1	0.00120128
	14	26	1	0.00132476		14	26	1	0.00124215		14	26	1	0.00120113
	14	27	1	0.00132213		14	27	1	0.00124073		14	27	1	0.00120034
	14	28	1	0.00131917		14	28	1	0.00123913		14	28	1	0.00119889
	14	29	1	0.00131641		14	29	1	0.00123713		14	29	1	0.00119692
	14	30	1	0.00131358		14	30	1	0.0012351		14	30	1	0.00119459
	14	31	1	0.00131063		14	31	1	0.00123307		14	31	1	0.00119175
	14	32	1	0.00130757		14	32	1	0.00123078		14	32	1	0.00118869
	14	33	1	0.00130447		14	33	1	0.00122849		14	33	1	0.00118512
	14	34	1	0.00130101		14	34	1	0.00122596		14	34	1	0.00118126
	14	35	1	0.0012972		14	35	1	0.0012236		14	35	1	0.00117715
	14	36	1	0.0012932		14	36	1	0.00122133		14	36	1	0.00117316
	14	37	1	0.00129001		14	37	1	0.00121893		14	37	1	0.00116876
	14	38	1	0.00128709		14	38	1	0.00121667		14	38	1	0.00116402
	14	39	1	0.0012847		14	39	1	0.00121439		14	39	1	0.0011595
	14	40	1	0.00128227		14	40	1	0.00121285		14	40	1	0.00115508
	14	41	1	0.00127967		14	41	1	0.00121103		14	41	1	0.0011507
	14	42	1	0.00127744		14	42	1	0.00120967		14	42	1	0.00114658
	14	43	1	0.00127619		14	43	1	0.00120819		14	43	1	0.00114274
	14	44	1	0.00127426		14	44	1	0.00120668		14	44	1	0.00113928
	14	45	1	0.00127265		14	45	1	0.0012055		14	45	1	0.00113598
	14	46	1	0.00127078		14	46	1	0.00120493		14	46	1	0.00113291
	14	47	1	0.00126959		14	47	1	0.00120362		14	47	1	0.00113024
	14	48	1	0.00126804		14	48	1	0.00120299		14	48	1	0.00112788
	14	49	1	0.00126751		14	49	1	0.00120299		14	49	1	0.00112594
	14	50	1	0.00126693		14	50	1	0.0012027		14	50	1	0.00112441
	14	51	1	0.00126616		14	51	1	0.00120292		14	51	1	0.00112341
	14	52	1	0.00126614		14	52	1	0.00120309		14	52	1	0.00112267
	14	53	1	0.00126691		14	53	1	0.00120393		14	53	1	0.00112245
	14	54	1	0.00126789		14	54	1	0.00120478		14	54	1	0.00112251
	14	55	1	0.00126786		14	55	1	0.00120625		14	55	1	0.00112268
	14	56	1	0.00126822		14	56	1	0.00120695		14	56	1	0.00112328
	14	57	1	0.0012694		14	57	1	0.00120863		14	57	1	0.00112413
	14	58	1	0.00127054		14	58	1	0.00121053		14	58	1	0.00112529
	14	59	1	0.00127171		14	59	1	0.00121252		14	59	1	0.00112695
	14	60	1	0.00127251		14	60	1	0.00121481		14	60	1	0.00112903
	14	61	1	0.00127384		14	61	1	0.00121698		14	61	1	0.00113119
	14	62	1	0.00127519		14	62	1	0.00121904		14	62	1	0.00113368
	14	63	1	0.00127629		14	63	1	0.00122153		14	63	1	0.00113634
	14	64	1	0.00127733		14	64	1	0.00122402		14	64	1	0.00113919
	14	65	1	0.00127846		14	65	1	0.0012265		14	65	1	0.00114225
	14	66	1	0.00127915		14	66	1	0.00122899		14	66	1	0.00114541
	14	67	1	0.00128002		14	67	1	0.00123164		14	67	1	0.00114855
	14	68	1	0.00128105		14	68	1	0.00123385		14	68	1	0.00115166
	14	69	1	0.00128181		14	69	1	0.00123622		14	69	1	0.00115482
	14	70	1	0.00128246		14	70	1	0.00123841		14	70	1	0.00115785
	14	71	1	0.00128328		14	71	1	0.00124088		14	71	1	0.00116076
	14	72	1	0.00128448		14	72	1	0.00124338		14	72	1	0.00116352
	14	73	1	0.00128517		14	73	1	0.00124557		14	73	1	0.00116602
	14	74	1	0.00128546		14	74	1	0.00124757		14	74	1	0.0011683
	14	75	1	0.00128582		14	75	1	0.0012495		14	75	1	0.00117016
	14	76	1	0.00128642		14	76	1	0.00125138		14	76	1	0.00117165
	14	77	1	0.00128688		14	77	1	0.00125269		14	77	1	0.00117277
	14	78	1	0.00128752		14	78	1	0.00125355		14	78	1	0.00117355
	14	79	1	0.0012878		14	79	1	0.00125415		14	79	1	0.00117412
	14	80	1	0.0012879		14	80	1	0.00125463		14	80	1	0.00117431
	14	81	1	0.00128833		14	81	1	0.00125519		14	81	1	0.00117413
	14	82	1	0.00128903		14	82	1	0.00125576		14	82	1	0.0011735
	14	83	1	0.00128987		14	83	1	0.00125604		14	83	1	0.0011724
	14	84	1	0.00129079		14	84	1	0.00125597		14	84	1	0.00117112
	14	85	1	0.00129189		14	85	1	0.00125562		14	85	1	0.00116958
	14	86	1	0.0012927		14	86	1	0.00125488		14	86	1	0.00116781
	14	87	1	0.00129388		14	87	1	0.00125376		14	87	1	0.0011658
	14	88	1	0.00129509		14	88	1	0.00125263		14	88	1	0.00116378
	14	89	1	0.00129569		14	89	1	0.00125155		14	89	1	0.00116158
	14	90	1	0.00129634		14	90	1	0.00125069		14	90	1	0.0011592
	14	91	1	0.00129704		14	91	1	0.00124991		14	91	1	0.00115678
	14	92	1	0.00129779		14	92	1	0.00124904		14	92	1	0.00115418
	14	93	1	0.0012979		14	93	1	0.00124777		14	93	1	0.00115132
	14	94	1	0.00129803		14	94	1	0.00124547		14	94	1	0.00114785
	14	95	1	0.00129748		14	95	1	0.00124169		14	95	1	0.00114332
	14	96	1	0.00129656		14	96	1	0.00123615		14	96	1	0.00113727
	14	97	1	0.00129548		14	97	1	0.00122901		14	97	1	0.00112948
	14	98	1	0.00129388		14	98	1	0.00122102		14	98	1	0.00112125
	14	99	1	0.00129195		14	99	1	0.0012147		14	99	1	0.00111597
	14	100	1	0.00129079		14	100	1	0.00121595		14	100	1	0.00112011
	15	1	1	0.00125783		15	1	1	0.0011678		15	1	1	0.00105548
	15	2	1	0.00126791		15	2	1	0.00117068		15	2	1	0.0010642
	15	3	1	0.00127772		15	3	1	0.00118035		15	3	1	0.00107555
	15	4	1	0.00128646		15	4	1	0.00119182		15	4	1	0.00108634
	15	5	1	0.00129408		15	5	1	0.00120215		15	5	1	0.00109546
	15	6	1	0.00130071		15	6	1	0.00120999		15	6	1	0.00110315
	15	7	1	0.00130634		15	7	1	0.00121587		15	7	1	0.00110955
	15	8	1	0.00131121		15	8	1	0.00122023		15	8	1	0.00111515
	15	9	1	0.00131565		15	9	1	0.00122351		15	9	1	0.00112025
	15	10	1	0.00131978		15	10	1	0.00122599		15	10	1	0.0011251
	15	11	1	0.00132365		15	11	1	0.00122798		15	11	1	0.0011296
	15	12	1	0.0013269		15	12	1	0.00122966		15	12	1	0.00113392
	15	13	1	0.00133005		15	13	1	0.00123113		15	13	1	0.00113805
	15	14	1	0.00133306		15	14	1	0.00123291		15	14	1	0.00114212
	15	15	1	0.00133565		15	15	1	0.00123481		15	15	1	0.00114624
	15	16	1	0.00133817		15	16	1	0.00123644		15	16	1	0.00114999
	15	17	1	0.00134037		15	17	1	0.00123748		15	17	1	0.00115354
	15	18	1	0.00134174		15	18	1	0.0012379		15	18	1	0.0011565
	15	19	1	0.00134337		15	19	1	0.0012379		15	19	1	0.00115881
	15	20	1	0.00134463		15	20	1	0.00123741		15	20	1	0.00116092
	15	21	1	0.00134552		15	21	1	0.00123642		15	21	1	0.0011623
	15	22	1	0.00134561		15	22	1	0.00123511		15	22	1	0.00116325
	15	23	1	0.00134578		15	23	1	0.00123368		15	23	1	0.00116345
	15	24	1	0.00134602		15	24	1	0.00123215		15	24	1	0.00116335
	15	25	1	0.00134559		15	25	1	0.00123055		15	25	1	0.00116302
	15	26	1	0.00134507		15	26	1	0.001229		15	26	1	0.00116239
	15	27	1	0.00134436		15	27	1	0.00122752		15	27	1	0.00116149
	15	28	1	0.00134333		15	28	1	0.00122613		15	28	1	0.00115978
	15	29	1	0.00134191		15	29	1	0.00122468		15	29	1	0.00115827
	15	30	1	0.00134017		15	30	1	0.00122297		15	30	1	0.00115618
	15	31	1	0.00133829		15	31	1	0.00122151		15	31	1	0.00115382
	15	32	1	0.00133563		15	32	1	0.00122034		15	32	1	0.00115148
	15	33	1	0.00133356		15	33	1	0.00121915		15	33	1	0.00114925
	15	34	1	0.00133056		15	34	1	0.00121799		15	34	1	0.00114666
	15	35	1	0.00132764		15	35	1	0.00121673		15	35	1	0.0011445
	15	36	1	0.00132416		15	36	1	0.00121557		15	36	1	0.00114229
	15	37	1	0.00132117		15	37	1	0.00121465		15	37	1	0.00113982
	15	38	1	0.00131774		15	38	1	0.00121371		15	38	1	0.00113728
	15	39	1	0.00131454		15	39	1	0.001213		15	39	1	0.00113511
	15	40	1	0.00131133		15	40	1	0.00121247		15	40	1	0.0011334
	15	41	1	0.00130848		15	41	1	0.00121187		15	41	1	0.00113218
	15	42	1	0.00130504		15	42	1	0.00121147		15	42	1	0.00113105
	15	43	1	0.00130177		15	43	1	0.00121143		15	43	1	0.00112996
	15	44	1	0.00129887		15	44	1	0.00121174		15	44	1	0.00112862
	15	45	1	0.00129561		15	45	1	0.00121222		15	45	1	0.00112749
	15	46	1	0.00129292		15	46	1	0.00121273		15	46	1	0.00112781
	15	47	1	0.00129027		15	47	1	0.00121336		15	47	1	0.00112833
	15	48	1	0.00128745		15	48	1	0.00121408		15	48	1	0.00112854
	15	49	1	0.00128479		15	49	1	0.00121491		15	49	1	0.00112936
	15	50	1	0.00128214		15	50	1	0.0012159		15	50	1	0.00113054
	15	51	1	0.00127982		15	51	1	0.00121706		15	51	1	0.00113088
	15	52	1	0.00127751		15	52	1	0.00121833		15	52	1	0.00113202
	15	53	1	0.00127569		15	53	1	0.00121982		15	53	1	0.00113381
	15	54	1	0.00127373		15	54	1	0.00122139		15	54	1	0.00113572
	15	55	1	0.00127226		15	55	1	0.001223		15	55	1	0.00113752
	15	56	1	0.00127062		15	56	1	0.00122483		15	56	1	0.00113952
	15	57	1	0.00126968		15	57	1	0.00122683		15	57	1	0.00114133
	15	58	1	0.00126889		15	58	1	0.00122899		15	58	1	0.00114352
	15	59	1	0.00126797		15	59	1	0.00123113		15	59	1	0.00114627
	15	60	1	0.00126731		15	60	1	0.00123339		15	60	1	0.00114923
	15	61	1	0.0012667		15	61	1	0.00123582		15	61	1	0.00115236
	15	62	1	0.00126659		15	62	1	0.00123838		15	62	1	0.00115546
	15	63	1	0.0012668		15	63	1	0.00124099		15	63	1	0.00115863
	15	64	1	0.00126679		15	64	1	0.00124358		15	64	1	0.00116187
	15	65	1	0.00126687		15	65	1	0.00124623		15	65	1	0.00116512
	15	66	1	0.00126685		15	66	1	0.0012491		15	66	1	0.00116843
	15	67	1	0.00126718		15	67	1	0.00125189		15	67	1	0.00117179
	15	68	1	0.00126755		15	68	1	0.00125461		15	68	1	0.00117503
	15	69	1	0.00126806		15	69	1	0.00125728		15	69	1	0.00117819
	15	70	1	0.00126856		15	70	1	0.00125972		15	70	1	0.00118117
	15	71	1	0.00126923		15	71	1	0.00126227		15	71	1	0.001184
	15	72	1	0.00126995		15	72	1	0.00126477		15	72	1	0.00118673
	15	73	1	0.0012708		15	73	1	0.00126702		15	73	1	0.00118928
	15	74	1	0.00127159		15	74	1	0.00126885		15	74	1	0.00119156
	15	75	1	0.00127262		15	75	1	0.0012706		15	75	1	0.00119375
	15	76	1	0.00127372		15	76	1	0.00127201		15	76	1	0.00119539
	15	77	1	0.00127496		15	77	1	0.00127313		15	77	1	0.00119648
	15	78	1	0.00127607		15	78	1	0.00127402		15	78	1	0.00119714
	15	79	1	0.00127718		15	79	1	0.00127448		15	79	1	0.00119721
	15	80	1	0.00127825		15	80	1	0.00127471		15	80	1	0.00119677
	15	81	1	0.00127917		15	81	1	0.00127479		15	81	1	0.00119569
	15	82	1	0.00128013		15	82	1	0.00127454		15	82	1	0.00119406
	15	83	1	0.00128091		15	83	1	0.0012738		15	83	1	0.00119211
	15	84	1	0.001282		15	84	1	0.00127278		15	84	1	0.00118964
	15	85	1	0.00128318		15	85	1	0.0012718		15	85	1	0.00118692
	15	86	1	0.00128433		15	86	1	0.0012709		15	86	1	0.00118376
	15	87	1	0.00128557		15	87	1	0.00127013		15	87	1	0.00118004
	15	88	1	0.00128661		15	88	1	0.00126964		15	88	1	0.00117616
	15	89	1	0.00128735		15	89	1	0.00126907		15	89	1	0.00117179
	15	90	1	0.00128775		15	90	1	0.00126831		15	90	1	0.0011671
	15	91	1	0.00128782		15	91	1	0.00126743		15	91	1	0.00116229
	15	92	1	0.00128738		15	92	1	0.00126635		15	92	1	0.0011575
	15	93	1	0.00128647		15	93	1	0.00126478		15	93	1	0.00115228
	15	94	1	0.00128504		15	94	1	0.00126232		15	94	1	0.00114689
	15	95	1	0.00128303		15	95	1	0.00125868		15	95	1	0.00114057
	15	96	1	0.00128068		15	96	1	0.00125432		15	96	1	0.00113305
	15	97	1	0.0012774		15	97	1	0.00124869		15	97	1	0.00112362
	15	98	1	0.00127326		15	98	1	0.00124297		15	98	1	0.00111365
	15	99	1	0.00126863		15	99	1	0.00123907		15	99	1	0.00110625
	15	100	1	0.00126422		15	100	1	0.00124366		15	100	1	0.00110768
	16	1	1	0.00131603		16	1	1	0.00131638		16	1	1	0.00122383
	16	2	1	0.00131694		16	2	1	0.00127003		16	2	1	0.00122248
	16	3	1	0.00131725		16	3	1	0.00124986		16	3	1	0.00122417
	16	4	1	0.00131628		16	4	1	0.00124419		16	4	1	0.00122833
	16	5	1	0.00131453		16	5	1	0.00124279		16	5	1	0.00123286
	16	6	1	0.00131208		16	6	1	0.0012433		16	6	1	0.00123588
	16	7	1	0.0013089		16	7	1	0.00124273		16	7	1	0.00123795
	16	8	1	0.00130532		16	8	1	0.00123953		16	8	1	0.00123973
	16	9	1	0.00130106		16	9	1	0.00123578		16	9	1	0.00124249
	16	10	1	0.00129661		16	10	1	0.00123626		16	10	1	0.0012449
	16	11	1	0.00129201		16	11	1	0.00123352		16	11	1	0.00124591
	16	12	1	0.00128729		16	12	1	0.00122948		16	12	1	0.00124693
	16	13	1	0.00128258		16	13	1	0.00123187		16	13	1	0.00124748
	16	14	1	0.0012777		16	14	1	0.00123327		16	14	1	0.00124841
	16	15	1	0.00127294		16	15	1	0.00123492		16	15	1	0.00124827
	16	16	1	0.00126819		16	16	1	0.00123766		16	16	1	0.00124642
	16	17	1	0.00126347		16	17	1	0.00124072		16	17	1	0.00124279
	16	18	1	0.00125878		16	18	1	0.00124412		16	18	1	0.00123829
	16	19	1	0.00125394		16	19	1	0.00124174		16	19	1	0.00123249
	16	20	1	0.00124892		16	20	1	0.00123387		16	20	1	0.00122594
	16	21	1	0.00124378		16	21	1	0.00122373		16	21	1	0.00121954
	16	22	1	0.00123848		16	22	1	0.00121637		16	22	1	0.00121366
	16	23	1	0.0012333		16	23	1	0.00121463		16	23	1	0.00120844
	16	24	1	0.00122879		16	24	1	0.00121105		16	24	1	0.00120481
	16	25	1	0.0012249		16	25	1	0.00120578		16	25	1	0.00120157
	16	26	1	0.00122152		16	26	1	0.00120088		16	26	1	0.00119908
	16	27	1	0.00121842		16	27	1	0.00119497		16	27	1	0.00119405
	16	28	1	0.00121607		16	28	1	0.00118926		16	28	1	0.00118795
	16	29	1	0.00121431		16	29	1	0.00118233		16	29	1	0.00118202
	16	30	1	0.0012126		16	30	1	0.00117472		16	30	1	0.00117601
	16	31	1	0.00121077		16	31	1	0.0011665		16	31	1	0.00117003
	16	32	1	0.00120886		16	32	1	0.00116032		16	32	1	0.00116388
	16	33	1	0.00120697		16	33	1	0.00115387		16	33	1	0.00115653
	16	34	1	0.00120504		16	34	1	0.0011512		16	34	1	0.00114872
	16	35	1	0.00120297		16	35	1	0.00115077		16	35	1	0.00114118
	16	36	1	0.00120109		16	36	1	0.00115151		16	36	1	0.00113484
	16	37	1	0.0011991		16	37	1	0.00114989		16	37	1	0.00113153
	16	38	1	0.00119738		16	38	1	0.0011502		16	38	1	0.00112736
	16	39	1	0.00119574		16	39	1	0.00114723		16	39	1	0.00112338
	16	40	1	0.00119443		16	40	1	0.0011464		16	40	1	0.00112104
	16	41	1	0.00119335		16	41	1	0.00114422		16	41	1	0.00112054
	16	42	1	0.00119217		16	42	1	0.00113618		16	42	1	0.00112061
	16	43	1	0.00119084		16	43	1	0.00113482		16	43	1	0.0011193
	16	44	1	0.00118916		16	44	1	0.00113315		16	44	1	0.00111682
	16	45	1	0.00118752		16	45	1	0.00113576		16	45	1	0.00111405
	16	46	1	0.00118593		16	46	1	0.00113643		16	46	1	0.00111183
	16	47	1	0.00118485		16	47	1	0.00113769		16	47	1	0.00111088
	16	48	1	0.00118429		16	48	1	0.00113607		16	48	1	0.00110788
	16	49	1	0.00118401		16	49	1	0.0011348		16	49	1	0.00110332
	16	50	1	0.00118382		16	50	1	0.00113821		16	50	1	0.00109931
	16	51	1	0.00118377		16	51	1	0.00113753		16	51	1	0.00109723
	16	52	1	0.00118366		16	52	1	0.00113805		16	52	1	0.00109599
	16	53	1	0.00118362		16	53	1	0.0011398		16	53	1	0.00109544
	16	54	1	0.00118366		16	54	1	0.00113548		16	54	1	0.00109467
	16	55	1	0.00118397		16	55	1	0.00113087		16	55	1	0.00109213
	16	56	1	0.00118475		16	56	1	0.00112345		16	56	1	0.00108976
	16	57	1	0.001186		16	57	1	0.00112645		16	57	1	0.00108695
	16	58	1	0.00118761		16	58	1	0.00112904		16	58	1	0.00108653
	16	59	1	0.00118937		16	59	1	0.00112573		16	59	1	0.00108816
	16	60	1	0.0011912		16	60	1	0.00111869		16	60	1	0.00108971
	16	61	1	0.00119309		16	61	1	0.00111641		16	61	1	0.00109178
	16	62	1	0.00119556		16	62	1	0.00111787		16	62	1	0.00109342
	16	63	1	0.00119838		16	63	1	0.00111648		16	63	1	0.00109649
	16	64	1	0.00120126		16	64	1	0.00112179		16	64	1	0.00109759
	16	65	1	0.00120426		16	65	1	0.00112125		16	65	1	0.00109939
	16	66	1	0.00120779		16	66	1	0.0011241		16	66	1	0.00110242
	16	67	1	0.00121202		16	67	1	0.00113162		16	67	1	0.00110649
	16	68	1	0.0012166		16	68	1	0.00113744		16	68	1	0.001112
	16	69	1	0.00122141		16	69	1	0.00114052		16	69	1	0.00111796
	16	70	1	0.00122639		16	70	1	0.00115139		16	70	1	0.00112544
	16	71	1	0.00123126		16	71	1	0.00115849		16	71	1	0.0011275
	16	72	1	0.00123639		16	72	1	0.00116527		16	72	1	0.00113202
	16	73	1	0.00124201		16	73	1	0.00117528		16	73	1	0.0011394
	16	74	1	0.00124716		16	74	1	0.00118722		16	74	1	0.00114527
	16	75	1	0.00125213		16	75	1	0.00119312		16	75	1	0.00115001
	16	76	1	0.00125756		16	76	1	0.00120127		16	76	1	0.00115224
	16	77	1	0.00126138		16	77	1	0.00121662		16	77	1	0.00115585
	16	78	1	0.00126457		16	78	1	0.00121934		16	78	1	0.00115809
	16	79	1	0.00126884		16	79	1	0.00121684		16	79	1	0.00116096
	16	80	1	0.00127161		16	80	1	0.00121527		16	80	1	0.00116263
	16	81	1	0.00127453		16	81	1	0.00121042		16	81	1	0.00116217
	16	82	1	0.0012776		16	82	1	0.00120977		16	82	1	0.00116126
	16	83	1	0.00128062		16	83	1	0.00120993		16	83	1	0.00116108
	16	84	1	0.0012837		16	84	1	0.00120857		16	84	1	0.00116204
	16	85	1	0.00128637		16	85	1	0.00121146		16	85	1	0.00116192
	16	86	1	0.00128883		16	86	1	0.00121603		16	86	1	0.00116359
	16	87	1	0.00128989		16	87	1	0.00121688		16	87	1	0.00116169
	16	88	1	0.0012911		16	88	1	0.00122383		16	88	1	0.00116111
	16	89	1	0.00129228		16	89	1	0.00122742		16	89	1	0.00115786
	16	90	1	0.00129333		16	90	1	0.00123114		16	90	1	0.00115441
	16	91	1	0.00129466		16	91	1	0.00123694		16	91	1	0.00114986
	16	92	1	0.00129507		16	92	1	0.00123552		16	92	1	0.0011444
	16	93	1	0.00129448		16	93	1	0.00123467		16	93	1	0.00113806
	16	94	1	0.00129301		16	94	1	0.00123201		16	94	1	0.00113222
	16	95	1	0.00129172		16	95	1	0.00123232		16	95	1	0.00112625
	16	96	1	0.00129075		16	96	1	0.00123283		16	96	1	0.00111899
	16	97	1	0.00128973		16	97	1	0.00123536		16	97	1	0.00111133
	16	98	1	0.00128926		16	98	1	0.00123122		16	98	1	0.00110618
	16	99	1	0.00128883		16	99	1	0.00122568		16	99	1	0.00110631
	16	100	1	0.00128843		16	100	1	0.0012226		16	100	1	0.00111212
	17	1	1	0.00129143		17	1	1	0.00130648		17	1	1	0.00121669
	17	2	1	0.00129442		17	2	1	0.00127812		17	2	1	0.00117493
	17	3	1	0.00129827		17	3	1	0.00126777		17	3	1	0.00115948
	17	4	1	0.00129959		17	4	1	0.00127171		17	4	1	0.00115357
	17	5	1	0.00129759		17	5	1	0.00127737		17	5	1	0.00115461
	17	6	1	0.00129298		17	6	1	0.00128097		17	6	1	0.00115557
	17	7	1	0.00128726		17	7	1	0.00128417		17	7	1	0.00115941
	17	8	1	0.00128098		17	8	1	0.00128699		17	8	1	0.00116918
	17	9	1	0.0012749		17	9	1	0.0012898		17	9	1	0.00118165
	17	10	1	0.0012691		17	10	1	0.00129427		17	10	1	0.00119319
	17	11	1	0.00126386		17	11	1	0.00129574		17	11	1	0.0011982
	17	12	1	0.00125941		17	12	1	0.00129488		17	12	1	0.00120049
	17	13	1	0.00125566		17	13	1	0.00129376		17	13	1	0.001202
	17	14	1	0.00125211		17	14	1	0.00129023		17	14	1	0.00120377
	17	15	1	0.00124906		17	15	1	0.00128573		17	15	1	0.00120626
	17	16	1	0.00124647		17	16	1	0.00127691		17	16	1	0.0012062
	17	17	1	0.00124386		17	17	1	0.00126743		17	17	1	0.00120224
	17	18	1	0.00124099		17	18	1	0.00125898		17	18	1	0.00119529
	17	19	1	0.00123779		17	19	1	0.00125049		17	19	1	0.00118868
	17	20	1	0.00123416		17	20	1	0.00124047		17	20	1	0.00117861
	17	21	1	0.00123043		17	21	1	0.00122938		17	21	1	0.00117046
	17	22	1	0.00122673		17	22	1	0.00121942		17	22	1	0.00116395
	17	23	1	0.00122312		17	23	1	0.00121089		17	23	1	0.00115768
	17	24	1	0.00121965		17	24	1	0.00120272		17	24	1	0.00115309
	17	25	1	0.00121632		17	25	1	0.0011961		17	25	1	0.00114633
	17	26	1	0.00121255		17	26	1	0.00119179		17	26	1	0.00113743
	17	27	1	0.00120856		17	27	1	0.00118815		17	27	1	0.00112998
	17	28	1	0.00120456		17	28	1	0.00118497		17	28	1	0.00112402
	17	29	1	0.0012007		17	29	1	0.00118171		17	29	1	0.00111812
	17	30	1	0.00119741		17	30	1	0.00117794		17	30	1	0.00111135
	17	31	1	0.00119447		17	31	1	0.00117562		17	31	1	0.00110669
	17	32	1	0.00119157		17	32	1	0.00117218		17	32	1	0.00110046
	17	33	1	0.00118868		17	33	1	0.00116757		17	33	1	0.00109564
	17	34	1	0.00118628		17	34	1	0.0011606		17	34	1	0.00109234
	17	35	1	0.00118415		17	35	1	0.00115411		17	35	1	0.00108879
	17	36	1	0.00118172		17	36	1	0.00114876		17	36	1	0.00108494
	17	37	1	0.0011791		17	37	1	0.00114487		17	37	1	0.00108101
	17	38	1	0.00117686		17	38	1	0.00114335		17	38	1	0.00107764
	17	39	1	0.00117533		17	39	1	0.00114244		17	39	1	0.00107336
	17	40	1	0.00117407		17	40	1	0.0011415		17	40	1	0.00107019
	17	41	1	0.00117286		17	41	1	0.00113948		17	41	1	0.00106906
	17	42	1	0.00117202		17	42	1	0.00113629		17	42	1	0.00106832
	17	43	1	0.00117143		17	43	1	0.00113279		17	43	1	0.00106637
	17	44	1	0.00117087		17	44	1	0.00113111		17	44	1	0.00106569
	17	45	1	0.00117047		17	45	1	0.00113003		17	45	1	0.00106519
	17	46	1	0.00117051		17	46	1	0.00112927		17	46	1	0.00106466
	17	47	1	0.00117091		17	47	1	0.00112931		17	47	1	0.0010635
	17	48	1	0.00117123		17	48	1	0.00112898		17	48	1	0.00106005
	17	49	1	0.00117174		17	49	1	0.00113103		17	49	1	0.00105745
	17	50	1	0.00117241		17	50	1	0.00113023		17	50	1	0.00105597
	17	51	1	0.0011731		17	51	1	0.0011298		17	51	1	0.00105582
	17	52	1	0.00117395		17	52	1	0.00113092		17	52	1	0.00105597
	17	53	1	0.00117505		17	53	1	0.00113339		17	53	1	0.00105661
	17	54	1	0.00117635		17	54	1	0.0011364		17	54	1	0.00105941
	17	55	1	0.00117759		17	55	1	0.00113843		17	55	1	0.0010618
	17	56	1	0.00117894		17	56	1	0.00114189		17	56	1	0.00106334
	17	57	1	0.00118067		17	57	1	0.00114456		17	57	1	0.00106606
	17	58	1	0.0011831		17	58	1	0.00114848		17	58	1	0.00106855
	17	59	1	0.00118607		17	59	1	0.00115287		17	59	1	0.00107457
	17	60	1	0.00118906		17	60	1	0.00115431		17	60	1	0.00108112
	17	61	1	0.0011919		17	61	1	0.00115428		17	61	1	0.00108945
	17	62	1	0.00119506		17	62	1	0.00115656		17	62	1	0.00109921
	17	63	1	0.0011982		17	63	1	0.00116439		17	63	1	0.00110776
	17	64	1	0.00120354		17	64	1	0.00117149		17	64	1	0.00111255
	17	65	1	0.0012088		17	65	1	0.0011772		17	65	1	0.00111718
	17	66	1	0.00121481		17	66	1	0.00118337		17	66	1	0.00112502
	17	67	1	0.0012218		17	67	1	0.00118977		17	67	1	0.00113098
	17	68	1	0.00122928		17	68	1	0.00119897		17	68	1	0.00113572
	17	69	1	0.00123694		17	69	1	0.00120619		17	69	1	0.00114448
	17	70	1	0.0012445		17	70	1	0.00121023		17	70	1	0.00115091
	17	71	1	0.00125157		17	71	1	0.00121342		17	71	1	0.00116006
	17	72	1	0.00126046		17	72	1	0.00121806		17	72	1	0.00116233
	17	73	1	0.00126897		17	73	1	0.00122292		17	73	1	0.00116773
	17	74	1	0.00127656		17	74	1	0.0012245		17	74	1	0.00117782
	17	75	1	0.0012844		17	75	1	0.00122861		17	75	1	0.00117874
	17	76	1	0.00129148		17	76	1	0.00123266		17	76	1	0.00117989
	17	77	1	0.00129889		17	77	1	0.00123346		17	77	1	0.00118142
	17	78	1	0.00130641		17	78	1	0.00123655		17	78	1	0.00118249
	17	79	1	0.00131248		17	79	1	0.00123895		17	79	1	0.00118394
	17	80	1	0.00131836		17	80	1	0.00124043		17	80	1	0.00118503
	17	81	1	0.00132343		17	81	1	0.00124166		17	81	1	0.00118504
	17	82	1	0.00132762		17	82	1	0.00124334		17	82	1	0.00118728
	17	83	1	0.00133134		17	83	1	0.00124681		17	83	1	0.00118741
	17	84	1	0.0013346		17	84	1	0.00124744		17	84	1	0.0011876
	17	85	1	0.00133724		17	85	1	0.00124953		17	85	1	0.00118316
	17	86	1	0.00133971		17	86	1	0.00124992		17	86	1	0.00117773
	17	87	1	0.00134178		17	87	1	0.00124907		17	87	1	0.00117323
	17	88	1	0.00134328		17	88	1	0.00124728		17	88	1	0.00116922
	17	89	1	0.00134415		17	89	1	0.0012454		17	89	1	0.00116409
	17	90	1	0.0013441		17	90	1	0.00124254		17	90	1	0.00115815
	17	91	1	0.00134426		17	91	1	0.00123857		17	91	1	0.00115255
	17	92	1	0.00134255		17	92	1	0.00123437		17	92	1	0.0011483
	17	93	1	0.00134264		17	93	1	0.00123108		17	93	1	0.0011445
	17	94	1	0.00134244		17	94	1	0.00122812		17	94	1	0.00113987
	17	95	1	0.00134151		17	95	1	0.00122605		17	95	1	0.00113394
	17	96	1	0.00133964		17	96	1	0.00122549		17	96	1	0.0011268
	17	97	1	0.00133639		17	97	1	0.00122595		17	97	1	0.00111798
	17	98	1	0.00133226		17	98	1	0.00122636		17	98	1	0.00110753
	17	99	1	0.00132772		17	99	1	0.00122636		17	99	1	0.00109987
	17	100	1	0.00132349		17	100	1	0.00123204		17	100	1	0.00110287
	18	1	1	0.00129945		18	1	1	0.00116449		18	1	1	0.00107639
	18	2	1	0.00130388		18	2	1	0.00117961		18	2	1	0.00108906
	18	3	1	0.00130952		18	3	1	0.00119412		18	3	1	0.00110404
	18	4	1	0.00131128		18	4	1	0.00120612		18	4	1	0.00111667
	18	5	1	0.00131125		18	5	1	0.00121456		18	5	1	0.00112706
	18	6	1	0.00131204		18	6	1	0.00121941		18	6	1	0.00113471
	18	7	1	0.00131418		18	7	1	0.00122291		18	7	1	0.00114033
	18	8	1	0.00131444		18	8	1	0.00122555		18	8	1	0.00114434
	18	9	1	0.00131467		18	9	1	0.00122656		18	9	1	0.00114792
	18	10	1	0.00131465		18	10	1	0.0012266		18	10	1	0.00115098
	18	11	1	0.0013137		18	11	1	0.00122786		18	11	1	0.00115297
	18	12	1	0.00131196		18	12	1	0.00122997		18	12	1	0.00115448
	18	13	1	0.00131048		18	13	1	0.00123047		18	13	1	0.00115546
	18	14	1	0.00131026		18	14	1	0.00123044		18	14	1	0.00115655
	18	15	1	0.00130986		18	15	1	0.00123009		18	15	1	0.00115792
	18	16	1	0.00131154		18	16	1	0.00122984		18	16	1	0.00115998
	18	17	1	0.00131643		18	17	1	0.00123006		18	17	1	0.00116229
	18	18	1	0.00132062		18	18	1	0.00123091		18	18	1	0.00116423
	18	19	1	0.00132064		18	19	1	0.00123112		18	19	1	0.00116609
	18	20	1	0.0013225		18	20	1	0.0012313		18	20	1	0.00116782
	18	21	1	0.00132473		18	21	1	0.0012318		18	21	1	0.00116924
	18	22	1	0.00132618		18	22	1	0.00123254		18	22	1	0.00117036
	18	23	1	0.00132911		18	23	1	0.00123306		18	23	1	0.00117129
	18	24	1	0.00133044		18	24	1	0.00123391		18	24	1	0.00117204
	18	25	1	0.00132946		18	25	1	0.00123414		18	25	1	0.00117221
	18	26	1	0.00132603		18	26	1	0.00123482		18	26	1	0.00117238
	18	27	1	0.00133253		18	27	1	0.00123602		18	27	1	0.00117267
	18	28	1	0.00132896		18	28	1	0.00123732		18	28	1	0.00117309
	18	29	1	0.00132778		18	29	1	0.00123811		18	29	1	0.00117375
	18	30	1	0.00133151		18	30	1	0.00123813		18	30	1	0.00117516
	18	31	1	0.00133245		18	31	1	0.00123849		18	31	1	0.00117683
	18	32	1	0.00133413		18	32	1	0.0012385		18	32	1	0.00117887
	18	33	1	0.00133818		18	33	1	0.00123796		18	33	1	0.00118065
	18	34	1	0.00134252		18	34	1	0.00123661		18	34	1	0.00118216
	18	35	1	0.00134524		18	35	1	0.0012349		18	35	1	0.00118317
	18	36	1	0.0013468		18	36	1	0.00123355		18	36	1	0.00118365
	18	37	1	0.00134899		18	37	1	0.00123333		18	37	1	0.0011837
	18	38	1	0.00135092		18	38	1	0.0012335		18	38	1	0.00118335
	18	39	1	0.00135261		18	39	1	0.00123353		18	39	1	0.00118207
	18	40	1	0.00135553		18	40	1	0.00123303		18	40	1	0.00118047
	18	41	1	0.00135861		18	41	1	0.00123242		18	41	1	0.00117862
	18	42	1	0.0013612		18	42	1	0.00123113		18	42	1	0.0011765
	18	43	1	0.00135492		18	43	1	0.0012293		18	43	1	0.00117444
	18	44	1	0.00135176		18	44	1	0.00122687		18	44	1	0.00117207
	18	45	1	0.00135398		18	45	1	0.0012246		18	45	1	0.00116887
	18	46	1	0.00135248		18	46	1	0.00122205		18	46	1	0.00116508
	18	47	1	0.00135201		18	47	1	0.00121957		18	47	1	0.00116099
	18	48	1	0.0013422		18	48	1	0.00121745		18	48	1	0.00115685
	18	49	1	0.00133998		18	49	1	0.00121488		18	49	1	0.00115286
	18	50	1	0.0013413		18	50	1	0.00121152		18	50	1	0.00114891
	18	51	1	0.00133887		18	51	1	0.00120797		18	51	1	0.00114485
	18	52	1	0.00133742		18	52	1	0.00120475		18	52	1	0.00114077
	18	53	1	0.00133248		18	53	1	0.00120182		18	53	1	0.00113683
	18	54	1	0.00132569		18	54	1	0.00119938		18	54	1	0.00113297
	18	55	1	0.00132006		18	55	1	0.00119779		18	55	1	0.00112988
	18	56	1	0.00131882		18	56	1	0.0011962		18	56	1	0.00112755
	18	57	1	0.00131676		18	57	1	0.00119465		18	57	1	0.00112609
	18	58	1	0.00131239		18	58	1	0.00119356		18	58	1	0.00112542
	18	59	1	0.00130885		18	59	1	0.00119312		18	59	1	0.00112523
	18	60	1	0.00130396		18	60	1	0.00119302		18	60	1	0.00112531
	18	61	1	0.00130272		18	61	1	0.00119265		18	61	1	0.00112553
	18	62	1	0.00129835		18	62	1	0.00119205		18	62	1	0.00112628
	18	63	1	0.00129207		18	63	1	0.00119179		18	63	1	0.00112767
	18	64	1	0.00128752		18	64	1	0.00119186		18	64	1	0.00112954
	18	65	1	0.00128245		18	65	1	0.00119238		18	65	1	0.00113197
	18	66	1	0.00127898		18	66	1	0.00119366		18	66	1	0.0011348
	18	67	1	0.00127504		18	67	1	0.0011959		18	67	1	0.00113804
	18	68	1	0.0012743		18	68	1	0.00119802		18	68	1	0.0011418
	18	69	1	0.00127291		18	69	1	0.00120051		18	69	1	0.00114577
	18	70	1	0.00127333		18	70	1	0.00120318		18	70	1	0.00114985
	18	71	1	0.00127266		18	71	1	0.00120647		18	71	1	0.00115433
	18	72	1	0.00127027		18	72	1	0.00121061		18	72	1	0.00115896
	18	73	1	0.00127045		18	73	1	0.00121497		18	73	1	0.00116353
	18	74	1	0.00126856		18	74	1	0.0012183		18	74	1	0.00116801
	18	75	1	0.00127182		18	75	1	0.00122075		18	75	1	0.00117238
	18	76	1	0.00127593		18	76	1	0.00122277		18	76	1	0.0011766
	18	77	1	0.00127807		18	77	1	0.00122466		18	77	1	0.00118026
	18	78	1	0.00127713		18	78	1	0.00122717		18	78	1	0.0011834
	18	79	1	0.00127727		18	79	1	0.00123055		18	79	1	0.00118587
	18	80	1	0.00127538		18	80	1	0.00123568		18	80	1	0.0011877
	18	81	1	0.00127602		18	81	1	0.00124042		18	81	1	0.00118914
	18	82	1	0.00127669		18	82	1	0.00124376		18	82	1	0.00118995
	18	83	1	0.00127786		18	83	1	0.0012468		18	83	1	0.00119009
	18	84	1	0.00127946		18	84	1	0.00124937		18	84	1	0.00118938
	18	85	1	0.00128159		18	85	1	0.00125132		18	85	1	0.00118794
	18	86	1	0.0012846		18	86	1	0.0012518		18	86	1	0.00118603
	18	87	1	0.0012873		18	87	1	0.00125186		18	87	1	0.00118364
	18	88	1	0.00128948		18	88	1	0.00125114		18	88	1	0.00118052
	18	89	1	0.00129183		18	89	1	0.00125007		18	89	1	0.00117655
	18	90	1	0.00129323		18	90	1	0.00124971		18	90	1	0.00117246
	18	91	1	0.0012945		18	91	1	0.00124933		18	91	1	0.00116783
	18	92	1	0.0012951		18	92	1	0.0012487		18	92	1	0.00116329
	18	93	1	0.00129506		18	93	1	0.0012482		18	93	1	0.00115929
	18	94	1	0.00129512		18	94	1	0.00124764		18	94	1	0.00115546
	18	95	1	0.00129438		18	95	1	0.00124754		18	95	1	0.00115192
	18	96	1	0.00129265		18	96	1	0.00124693		18	96	1	0.0011478
	18	97	1	0.00129109		18	97	1	0.0012434		18	97	1	0.00114105
	18	98	1	0.00128844		18	98	1	0.00123465		18	98	1	0.00113114
	18	99	1	0.00128471		18	99	1	0.00122448		18	99	1	0.00112226
	18	100	1	0.00128056		18	100	1	0.00122247		18	100	1	0.00112439
	19	1	1	0.00127203		19	1	1	0.00121469		19	1	1	0.00105067
	19	2	1	0.00127931		19	2	1	0.00122635		19	2	1	0.001071
	19	3	1	0.00128578		19	3	1	0.00124145		19	3	1	0.00108966
	19	4	1	0.00128892		19	4	1	0.00124614		19	4	1	0.00110359
	19	5	1	0.00128978		19	5	1	0.00125797		19	5	1	0.00111269
	19	6	1	0.00128993		19	6	1	0.00126198		19	6	1	0.00112076
	19	7	1	0.00129065		19	7	1	0.00126483		19	7	1	0.00112756
	19	8	1	0.00129127		19	8	1	0.00126437		19	8	1	0.00113184
	19	9	1	0.00129074		19	9	1	0.00126023		19	9	1	0.00113498
	19	10	1	0.00129149		19	10	1	0.00125645		19	10	1	0.00113751
	19	11	1	0.00129024		19	11	1	0.00125237		19	11	1	0.00113936
	19	12	1	0.00129049		19	12	1	0.00124993		19	12	1	0.00114155
	19	13	1	0.00128928		19	13	1	0.00124599		19	13	1	0.00114343
	19	14	1	0.00128615		19	14	1	0.00124395		19	14	1	0.0011465
	19	15	1	0.00128432		19	15	1	0.00124349		19	15	1	0.00115062
	19	16	1	0.00128235		19	16	1	0.00124512		19	16	1	0.0011533
	19	17	1	0.00127845		19	17	1	0.00124594		19	17	1	0.00115735
	19	18	1	0.00127618		19	18	1	0.00124738		19	18	1	0.00116243
	19	19	1	0.0012765		19	19	1	0.00124874		19	19	1	0.00116883
	19	20	1	0.00127921		19	20	1	0.00124964		19	20	1	0.00117506
	19	21	1	0.00127971		19	21	1	0.00125168		19	21	1	0.00118242
	19	22	1	0.00127826		19	22	1	0.00125214		19	22	1	0.00118869
	19	23	1	0.00128285		19	23	1	0.00124879		19	23	1	0.00119259
	19	24	1	0.0012856		19	24	1	0.0012491		19	24	1	0.00119627
	19	25	1	0.00128683		19	25	1	0.00124913		19	25	1	0.00119922
	19	26	1	0.00128732		19	26	1	0.00124967		19	26	1	0.00120152
	19	27	1	0.00128781		19	27	1	0.00124773		19	27	1	0.00120295
	19	28	1	0.00129058		19	28	1	0.00124733		19	28	1	0.00120394
	19	29	1	0.00129382		19	29	1	0.00124806		19	29	1	0.00120414
	19	30	1	0.00129717		19	30	1	0.00125314		19	30	1	0.00120379
	19	31	1	0.00129834		19	31	1	0.00125637		19	31	1	0.00120336
	19	32	1	0.00130381		19	32	1	0.00125937		19	32	1	0.00120188
	19	33	1	0.00131105		19	33	1	0.00125185		19	33	1	0.00119948
	19	34	1	0.00131099		19	34	1	0.00124729		19	34	1	0.00119587
	19	35	1	0.001315		19	35	1	0.00124529		19	35	1	0.00119186
	19	36	1	0.0013158		19	36	1	0.00124654		19	36	1	0.00118765
	19	37	1	0.00131787		19	37	1	0.00124605		19	37	1	0.00118321
	19	38	1	0.0013175		19	38	1	0.00124084		19	38	1	0.00117818
	19	39	1	0.00131897		19	39	1	0.00124747		19	39	1	0.00117236
	19	40	1	0.00132055		19	40	1	0.00124613		19	40	1	0.00116677
	19	41	1	0.00131909		19	41	1	0.00124073		19	41	1	0.00116105
	19	42	1	0.00131886		19	42	1	0.00123661		19	42	1	0.00115523
	19	43	1	0.00131745		19	43	1	0.00123769		19	43	1	0.00114935
	19	44	1	0.00131628		19	44	1	0.00123559		19	44	1	0.00114331
	19	45	1	0.00131681		19	45	1	0.00123766		19	45	1	0.0011371
	19	46	1	0.00131668		19	46	1	0.00123983		19	46	1	0.00113158
	19	47	1	0.00131651		19	47	1	0.00123665		19	47	1	0.00112635
	19	48	1	0.00131437		19	48	1	0.00123296		19	48	1	0.00112173
	19	49	1	0.00131296		19	49	1	0.00123225		19	49	1	0.00111793
	19	50	1	0.00131109		19	50	1	0.001229		19	50	1	0.00111496
	19	51	1	0.00130953		19	51	1	0.0012351		19	51	1	0.00111252
	19	52	1	0.00130884		19	52	1	0.00122539		19	52	1	0.00111116
	19	53	1	0.00130736		19	53	1	0.00122254		19	53	1	0.00111048
	19	54	1	0.0013044		19	54	1	0.00123136		19	54	1	0.00111029
	19	55	1	0.00130265		19	55	1	0.00123011		19	55	1	0.00111066
	19	56	1	0.00129809		19	56	1	0.00122768		19	56	1	0.00111139
	19	57	1	0.00129682		19	57	1	0.00122494		19	57	1	0.00111275
	19	58	1	0.00129575		19	58	1	0.00122394		19	58	1	0.00111419
	19	59	1	0.00129494		19	59	1	0.00122015		19	59	1	0.00111621
	19	60	1	0.00129471		19	60	1	0.00122147		19	60	1	0.00111863
	19	61	1	0.00129139		19	61	1	0.00122075		19	61	1	0.00112139
	19	62	1	0.00129051		19	62	1	0.00121727		19	62	1	0.0011252
	19	63	1	0.00129113		19	63	1	0.0012207		19	63	1	0.0011301
	19	64	1	0.00129274		19	64	1	0.00121965		19	64	1	0.00113504
	19	65	1	0.00129373		19	65	1	0.00122444		19	65	1	0.00114023
	19	66	1	0.00129273		19	66	1	0.0012249		19	66	1	0.00114601
	19	67	1	0.00129434		19	67	1	0.00122256		19	67	1	0.00115152
	19	68	1	0.00129448		19	68	1	0.00122649		19	68	1	0.00115714
	19	69	1	0.00129222		19	69	1	0.00123239		19	69	1	0.00116292
	19	70	1	0.00129171		19	70	1	0.00123196		19	70	1	0.00116856
	19	71	1	0.00129368		19	71	1	0.001236		19	71	1	0.00117456
	19	72	1	0.00129398		19	72	1	0.00123817		19	72	1	0.00118002
	19	73	1	0.00129422		19	73	1	0.00124039		19	73	1	0.00118489
	19	74	1	0.00129486		19	74	1	0.00124066		19	74	1	0.00118941
	19	75	1	0.00129332		19	75	1	0.00124526		19	75	1	0.00119364
	19	76	1	0.00129427		19	76	1	0.00125637		19	76	1	0.00119704
	19	77	1	0.00129532		19	77	1	0.00125719		19	77	1	0.00119955
	19	78	1	0.00129517		19	78	1	0.00126375		19	78	1	0.00120076
	19	79	1	0.00129747		19	79	1	0.00126584		19	79	1	0.00120218
	19	80	1	0.00129866		19	80	1	0.00126785		19	80	1	0.0012036
	19	81	1	0.0013005		19	81	1	0.00127151		19	81	1	0.00120438
	19	82	1	0.00130167		19	82	1	0.0012721		19	82	1	0.00120519
	19	83	1	0.0013022		19	83	1	0.0012741		19	83	1	0.00120523
	19	84	1	0.00130447		19	84	1	0.00127406		19	84	1	0.00120446
	19	85	1	0.00130469		19	85	1	0.00127386		19	85	1	0.00120272
	19	86	1	0.00130481		19	86	1	0.00127322		19	86	1	0.00120056
	19	87	1	0.00130648		19	87	1	0.00127101		19	87	1	0.00119796
	19	88	1	0.00130717		19	88	1	0.00126981		19	88	1	0.00119482
	19	89	1	0.00130731		19	89	1	0.00126897		19	89	1	0.00119106
	19	90	1	0.00130712		19	90	1	0.00126808		19	90	1	0.00118619
	19	91	1	0.00130693		19	91	1	0.00126648		19	91	1	0.00118121
	19	92	1	0.00130587		19	92	1	0.00126487		19	92	1	0.00117543
	19	93	1	0.00130408		19	93	1	0.00126309		19	93	1	0.00116776
	19	94	1	0.00130224		19	94	1	0.00126217		19	94	1	0.00115985
	19	95	1	0.00129959		19	95	1	0.00125957		19	95	1	0.00115418
	19	96	1	0.00129596		19	96	1	0.00125424		19	96	1	0.0011488
	19	97	1	0.00129114		19	97	1	0.00124745		19	97	1	0.00113956
	19	98	1	0.00128496		19	98	1	0.00123809		19	98	1	0.00112589
	19	99	1	0.00127853		19	99	1	0.00123005		19	99	1	0.00110987
	19	100	1	0.0012712		19	100	1	0.00123531		19	100	1	0.00110992
	20	1	1	0.00131331		20	1	1	0.00115852		20	1	1	0.00103491
	20	2	1	0.00132935		20	2	1	0.00117892		20	2	1	0.00104633
	20	3	1	0.00134598		20	3	1	0.00119759		20	3	1	0.00105784
	20	4	1	0.00136106		20	4	1	0.00121074		20	4	1	0.00106666
	20	5	1	0.00137356		20	5	1	0.00122021		20	5	1	0.00107607
	20	6	1	0.00138327		20	6	1	0.00122868		20	6	1	0.00108506
	20	7	1	0.00139069		20	7	1	0.00123719		20	7	1	0.00109385
	20	8	1	0.00139781		20	8	1	0.00124531		20	8	1	0.00110226
	20	9	1	0.00140599		20	9	1	0.00125315		20	9	1	0.00111118
	20	10	1	0.00141536		20	10	1	0.00126228		20	10	1	0.00112115
	20	11	1	0.00142524		20	11	1	0.00127202		20	11	1	0.0011315
	20	12	1	0.00143576		20	12	1	0.00128151		20	12	1	0.00114324
	20	13	1	0.00144601		20	13	1	0.00129197		20	13	1	0.00115459
	20	14	1	0.00145595		20	14	1	0.00130089		20	14	1	0.0011667
	20	15	1	0.00146546		20	15	1	0.00130911		20	15	1	0.00117955
	20	16	1	0.00147389		20	16	1	0.00131698		20	16	1	0.00119281
	20	17	1	0.00148226		20	17	1	0.00132127		20	17	1	0.00120726
	20	18	1	0.00148836		20	18	1	0.00132329		20	18	1	0.00122062
	20	19	1	0.00149365		20	19	1	0.00132518		20	19	1	0.00123315
	20	20	1	0.00149777		20	20	1	0.00132986		20	20	1	0.00124664
	20	21	1	0.00150368		20	21	1	0.00133364		20	21	1	0.00125746
	20	22	1	0.00150659		20	22	1	0.00133558		20	22	1	0.00126663
	20	23	1	0.0015087		20	23	1	0.00133026		20	23	1	0.00127673
	20	24	1	0.00150871		20	24	1	0.00133107		20	24	1	0.00128547
	20	25	1	0.00150886		20	25	1	0.00132828		20	25	1	0.00129457
	20	26	1	0.00150676		20	26	1	0.00132603		20	26	1	0.00129806
	20	27	1	0.00150433		20	27	1	0.00132385		20	27	1	0.0013006
	20	28	1	0.00149921		20	28	1	0.00131591		20	28	1	0.00130621
	20	29	1	0.00149244		20	29	1	0.00130978		20	29	1	0.00130495
	20	30	1	0.00148418		20	30	1	0.0013019		20	30	1	0.00130916
	20	31	1	0.00147773		20	31	1	0.00128689		20	31	1	0.00130764
	20	32	1	0.00146175		20	32	1	0.00128429		20	32	1	0.00130798
	20	33	1	0.00145424		20	33	1	0.00128167		20	33	1	0.00130182
	20	34	1	0.00143661		20	34	1	0.00127057		20	34	1	0.00131224
	20	35	1	0.00141312		20	35	1	0.00126249		20	35	1	0.00130162
	20	36	1	0.00139739		20	36	1	0.00125327		20	36	1	0.0013141
	20	37	1	0.0013832		20	37	1	0.00124637		20	37	1	0.00133131
	20	38	1	0.00136045		20	38	1	0.0012494		20	38	1	0.00132419
	20	39	1	0.00134453		20	39	1	0.0012382		20	39	1	0.00131371
	20	40	1	0.00132528		20	40	1	0.00124012		20	40	1	0.00130778
	20	41	1	0.00130655		20	41	1	0.0012311		20	41	1	0.00130394
	20	42	1	0.00129585		20	42	1	0.00122645		20	42	1	0.00129593
	20	43	1	0.00129547		20	43	1	0.00122932		20	43	1	0.00128846
	20	44	1	0.00127911		20	44	1	0.00123173		20	44	1	0.0012745
	20	45	1	0.00127378		20	45	1	0.00123514		20	45	1	0.00126375
	20	46	1	0.00126785		20	46	1	0.00123983		20	46	1	0.00125636
	20	47	1	0.00126727		20	47	1	0.00123915		20	47	1	0.0012438
	20	48	1	0.00126205		20	48	1	0.00123706		20	48	1	0.00123353
	20	49	1	0.00125768		20	49	1	0.00123675		20	49	1	0.00122941
	20	50	1	0.00125712		20	50	1	0.00123183		20	50	1	0.0012244
	20	51	1	0.0012593		20	51	1	0.00123611		20	51	1	0.00121947
	20	52	1	0.00125691		20	52	1	0.00123264		20	52	1	0.00121515
	20	53	1	0.00125255		20	53	1	0.00123031		20	53	1	0.00121278
	20	54	1	0.00124647		20	54	1	0.00122719		20	54	1	0.0012097
	20	55	1	0.00124278		20	55	1	0.00122715		20	55	1	0.0012048
	20	56	1	0.00124325		20	56	1	0.00122266		20	56	1	0.0011989
	20	57	1	0.00124107		20	57	1	0.00121842		20	57	1	0.00119438
	20	58	1	0.00124046		20	58	1	0.00121548		20	58	1	0.00119096
	20	59	1	0.00123771		20	59	1	0.00121352		20	59	1	0.00118522
	20	60	1	0.00123814		20	60	1	0.00121433		20	60	1	0.00118087
	20	61	1	0.00123818		20	61	1	0.00121491		20	61	1	0.00117797
	20	62	1	0.0012376		20	62	1	0.00121529		20	62	1	0.0011761
	20	63	1	0.00123711		20	63	1	0.00121866		20	63	1	0.00117516
	20	64	1	0.00123719		20	64	1	0.0012223		20	64	1	0.00117377
	20	65	1	0.001238		20	65	1	0.00122418		20	65	1	0.00117462
	20	66	1	0.00124008		20	66	1	0.00122648		20	66	1	0.00117453
	20	67	1	0.00124306		20	67	1	0.00123085		20	67	1	0.00117412
	20	68	1	0.00124624		20	68	1	0.00123485		20	68	1	0.00117475
	20	69	1	0.00125042		20	69	1	0.00123631		20	69	1	0.00117481
	20	70	1	0.00125466		20	70	1	0.00123524		20	70	1	0.00117415
	20	71	1	0.00125856		20	71	1	0.00123266		20	71	1	0.00117413
	20	72	1	0.00126293		20	72	1	0.00123055		20	72	1	0.0011735
	20	73	1	0.00126616		20	73	1	0.0012298		20	73	1	0.0011709
	20	74	1	0.0012696		20	74	1	0.0012293		20	74	1	0.00116973
	20	75	1	0.00127375		20	75	1	0.0012297		20	75	1	0.00116969
	20	76	1	0.00127774		20	76	1	0.00123135		20	76	1	0.00116854
	20	77	1	0.00128203		20	77	1	0.00123137		20	77	1	0.00116895
	20	78	1	0.00128497		20	78	1	0.0012308		20	78	1	0.00117006
	20	79	1	0.00128638		20	79	1	0.00122964		20	79	1	0.00117171
	20	80	1	0.00128716		20	80	1	0.00122972		20	80	1	0.00117271
	20	81	1	0.0012886		20	81	1	0.00123047		20	81	1	0.00117444
	20	82	1	0.00128977		20	82	1	0.0012343		20	82	1	0.00117822
	20	83	1	0.00129066		20	83	1	0.00123958		20	83	1	0.00118335
	20	84	1	0.00129132		20	84	1	0.00124444		20	84	1	0.00118966
	20	85	1	0.00129126		20	85	1	0.00124733		20	85	1	0.00119592
	20	86	1	0.00129059		20	86	1	0.00124782		20	86	1	0.00120304
	20	87	1	0.0012902		20	87	1	0.00124745		20	87	1	0.00121019
	20	88	1	0.00129133		20	88	1	0.00124573		20	88	1	0.00121831
	20	89	1	0.00129285		20	89	1	0.00124286		20	89	1	0.00122535
	20	90	1	0.00129425		20	90	1	0.00123919		20	90	1	0.00123073
	20	91	1	0.00129659		20	91	1	0.00123712		20	91	1	0.00123329
	20	92	1	0.00129964		20	92	1	0.00123632		20	92	1	0.00123214
	20	93	1	0.0013021		20	93	1	0.00123626		20	93	1	0.00122945
	20	94	1	0.00130479		20	94	1	0.00123543		20	94	1	0.00122551
	20	95	1	0.00130822		20	95	1	0.00123321		20	95	1	0.0012214
	20	96	1	0.0013119		20	96	1	0.00123045		20	96	1	0.00121568
	20	97	1	0.0013141		20	97	1	0.00123078		20	97	1	0.00120828
	20	98	1	0.0013151		20	98	1	0.00123388		20	98	1	0.00120238
	20	99	1	0.00131446		20	99	1	0.00124721		20	99	1	0.00120559
	20	100	1	0.00131258		20	100	1	0.00127785		20	100	1	0.00123107
	21	1	1	0.00131076		21	1	1	0.00116004		21	1	1	0.00103795
	21	2	1	0.00132734		21	2	1	0.00116745		21	2	1	0.00104847
	21	3	1	0.00134127		21	3	1	0.00118353		21	3	1	0.00106187
	21	4	1	0.00135392		21	4	1	0.0012003		21	4	1	0.00107409
	21	5	1	0.00136452		21	5	1	0.00121159		21	5	1	0.00108309
	21	6	1	0.0013748		21	6	1	0.00122078		21	6	1	0.00109062
	21	7	1	0.00138455		21	7	1	0.00122991		21	7	1	0.00109835
	21	8	1	0.00139465		21	8	1	0.00123868		21	8	1	0.00110582
	21	9	1	0.00140524		21	9	1	0.00124571		21	9	1	0.0011138
	21	10	1	0.00141728		21	10	1	0.00125239		21	10	1	0.0011241
	21	11	1	0.00143052		21	11	1	0.00125968		21	11	1	0.00113727
	21	12	1	0.00144267		21	12	1	0.00126621		21	12	1	0.00114905
	21	13	1	0.00145542		21	13	1	0.00127247		21	13	1	0.0011605
	21	14	1	0.00146466		21	14	1	0.00127905		21	14	1	0.00117247
	21	15	1	0.00147449		21	15	1	0.00128501		21	15	1	0.00118573
	21	16	1	0.00148324		21	16	1	0.00129167		21	16	1	0.00119917
	21	17	1	0.00149282		21	17	1	0.00129814		21	17	1	0.00121052
	21	18	1	0.00150195		21	18	1	0.00130319		21	18	1	0.00122104
	21	19	1	0.00150975		21	19	1	0.00130758		21	19	1	0.00123025
	21	20	1	0.00151874		21	20	1	0.00130999		21	20	1	0.00123845
	21	21	1	0.00152827		21	21	1	0.00131525		21	21	1	0.00124597
	21	22	1	0.00153403		21	22	1	0.0013191		21	22	1	0.0012515
	21	23	1	0.00153664		21	23	1	0.00132051		21	23	1	0.00125727
	21	24	1	0.00153986		21	24	1	0.00132478		21	24	1	0.00126134
	21	25	1	0.00154096		21	25	1	0.00132675		21	25	1	0.00126271
	21	26	1	0.00154674		21	26	1	0.00132966		21	26	1	0.00126349
	21	27	1	0.00154605		21	27	1	0.00133428		21	27	1	0.00126324
	21	28	1	0.00153993		21	28	1	0.00133875		21	28	1	0.00125981
	21	29	1	0.00154462		21	29	1	0.00133122		21	29	1	0.00125675
	21	30	1	0.00154103		21	30	1	0.00133013		21	30	1	0.00125277
	21	31	1	0.00153508		21	31	1	0.00131699		21	31	1	0.00124818
	21	32	1	0.00152343		21	32	1	0.001319		21	32	1	0.00123948
	21	33	1	0.00148686		21	33	1	0.00131304		21	33	1	0.00122869
	21	34	1	0.0014595		21	34	1	0.00130161		21	34	1	0.00121419
	21	35	1	0.0014085		21	35	1	0.00129646		21	35	1	0.00120388
	21	36	1	0.00137454		21	36	1	0.00128564		21	36	1	0.0011934
	21	37	1	0.0013391		21	37	1	0.00128247		21	37	1	0.00118698
	21	38	1	0.00130514		21	38	1	0.00127452		21	38	1	0.00117794
	21	39	1	0.00128699		21	39	1	0.00127374		21	39	1	0.00116757
	21	40	1	0.00125828		21	40	1	0.00126538		21	40	1	0.00115798
	21	41	1	0.00124483		21	41	1	0.00125		21	41	1	0.00115014
	21	42	1	0.00122638		21	42	1	0.0012467		21	42	1	0.00113949
	21	43	1	0.00121878		21	43	1	0.00124209		21	43	1	0.00113028
	21	44	1	0.00121482		21	44	1	0.00123386		21	44	1	0.00112605
	21	45	1	0.00120954		21	45	1	0.00122912		21	45	1	0.00112257
	21	46	1	0.0012039		21	46	1	0.0012233		21	46	1	0.00111597
	21	47	1	0.00119918		21	47	1	0.00121582		21	47	1	0.00111078
	21	48	1	0.00119436		21	48	1	0.00121275		21	48	1	0.00110684
	21	49	1	0.00119096		21	49	1	0.00120732		21	49	1	0.00110428
	21	50	1	0.00118841		21	50	1	0.00120397		21	50	1	0.00110118
	21	51	1	0.00118779		21	51	1	0.00120149		21	51	1	0.00109822
	21	52	1	0.00118695		21	52	1	0.00119865		21	52	1	0.00109464
	21	53	1	0.00118713		21	53	1	0.00119446		21	53	1	0.00109058
	21	54	1	0.00118758		21	54	1	0.00119451		21	54	1	0.00108607
	21	55	1	0.00118853		21	55	1	0.00119451		21	55	1	0.00108275
	21	56	1	0.00118951		21	56	1	0.00119448		21	56	1	0.00108023
	21	57	1	0.00118681		21	57	1	0.00119377		21	57	1	0.00107747
	21	58	1	0.00118418		21	58	1	0.00119404		21	58	1	0.0010737
	21	59	1	0.00118194		21	59	1	0.00119464		21	59	1	0.00107074
	21	60	1	0.00117821		21	60	1	0.00119504		21	60	1	0.00107029
	21	61	1	0.0011735		21	61	1	0.00119473		21	61	1	0.00107009
	21	62	1	0.00117051		21	62	1	0.00119413		21	62	1	0.00107117
	21	63	1	0.0011688		21	63	1	0.00119363		21	63	1	0.00107298
	21	64	1	0.00116809		21	64	1	0.00119319		21	64	1	0.00107742
	21	65	1	0.00116826		21	65	1	0.00119507		21	65	1	0.00108398
	21	66	1	0.00117021		21	66	1	0.00119844		21	66	1	0.0010906
	21	67	1	0.00117363		21	67	1	0.00120175		21	67	1	0.00109921
	21	68	1	0.00117666		21	68	1	0.00120674		21	68	1	0.00110922
	21	69	1	0.0011805		21	69	1	0.00121189		21	69	1	0.0011186
	21	70	1	0.00118575		21	70	1	0.00121731		21	70	1	0.00112781
	21	71	1	0.00119196		21	71	1	0.0012222		21	71	1	0.0011346
	21	72	1	0.00119825		21	72	1	0.00122736		21	72	1	0.00113758
	21	73	1	0.00120419		21	73	1	0.00123098		21	73	1	0.00113916
	21	74	1	0.00121029		21	74	1	0.00123312		21	74	1	0.00113932
	21	75	1	0.00121685		21	75	1	0.00123294		21	75	1	0.00113746
	21	76	1	0.00122298		21	76	1	0.00123295		21	76	1	0.00113464
	21	77	1	0.00122878		21	77	1	0.00123309		21	77	1	0.00113373
	21	78	1	0.00123421		21	78	1	0.00123317		21	78	1	0.00113518
	21	79	1	0.00124008		21	79	1	0.00123488		21	79	1	0.00113621
	21	80	1	0.00124409		21	80	1	0.00123809		21	80	1	0.00113753
	21	81	1	0.00124623		21	81	1	0.001243		21	81	1	0.0011419
	21	82	1	0.00124825		21	82	1	0.001251		21	82	1	0.00114864
	21	83	1	0.00125053		21	83	1	0.00125872		21	83	1	0.00115901
	21	84	1	0.00125328		21	84	1	0.00126672		21	84	1	0.00117152
	21	85	1	0.00125529		21	85	1	0.00127647		21	85	1	0.00118256
	21	86	1	0.00125782		21	86	1	0.00128755		21	86	1	0.0011927
	21	87	1	0.0012596		21	87	1	0.00129718		21	87	1	0.00120069
	21	88	1	0.00126066		21	88	1	0.00130291		21	88	1	0.00120444
	21	89	1	0.00126133		21	89	1	0.00130637		21	89	1	0.00120858
	21	90	1	0.00126348		21	90	1	0.001306		21	90	1	0.00121087
	21	91	1	0.0012668		21	91	1	0.00130077		21	91	1	0.00121146
	21	92	1	0.00127109		21	92	1	0.00129434		21	92	1	0.00120908
	21	93	1	0.0012767		21	93	1	0.00128717		21	93	1	0.00120295
	21	94	1	0.00128383		21	94	1	0.00128017		21	94	1	0.00119433
	21	95	1	0.00129177		21	95	1	0.00127431		21	95	1	0.00118555
	21	96	1	0.00129858		21	96	1	0.00126858		21	96	1	0.00117356
	21	97	1	0.00130397		21	97	1	0.00126214		21	97	1	0.00116124
[truncated: 22,003 more rows]

## Sheet: Fig S7
	Supplementary Figure 7
	mean MD in newborns	SE MD in newborns	slope	slope SE	bundle	node
	0.00143503	8.83364e-05	-3.02896e-07	6.4294e-07	0	1
	0.00136885	8.35976e-05	-5.47034e-07	5.10073e-07	0	2
	0.00131883	7.62205e-05	-7.60284e-07	4.04637e-07	0	3
	0.00127579	6.79571e-05	-8.77082e-07	3.33228e-07	0	4
	0.00123668	5.98293e-05	-9.26053e-07	2.80387e-07	0	5
	0.00120234	5.13616e-05	-9.27507e-07	2.38019e-07	0	6
	0.00117657	4.30084e-05	-9.02044e-07	2.04788e-07	0	7
	0.00115601	3.613e-05	-8.57805e-07	1.81789e-07	0	8
	0.00113952	3.00938e-05	-8.31578e-07	1.58988e-07	0	9
[truncated: 2,391 more rows]
